# Supplementary material for: Incorporating Known Genetic Variants Does Not Improve the Accuracy of PSA Testing to Identify High Risk Prostate Cancer on Biopsy
Source: PLoS One. 2015 Oct 2;10(10):e0136735. doi: 10.1371/journal.pone.0136735 (PMC4592274; doi:10.1371/journal.pone.0136735)
Supplement: S1 Data — (XLS) [file pone.0136735.s001.xls]

## Sheet: Sheet1
risk	psa	PSAGenetic	centre	agePCC	rs2736098R	rs10788160	rs11067228	rs17632542R	rs11672691	rs11704416	rs1571801	rs6497287	rs4054823	rs10788165	rs10749408	rs4775302	rs1994198	rs11199874	riskalleles	pca1	pca2	pca3	pca4	pca5	pca6	pca7	pca8	pca9	pca10
Low	4.1	2.30036	9	64.6215	T/C	G/G	A/A	T/T	A/A	C/C	G/T	C/C	T/C	G/G	C/C	A/G	T/C	G/G	5	-0.0304	0.015	-0.0063	0.0187	0.0063	-0.0161	-0.0268	0.0102	0.0028	-0.0015
Low	5.6	4.0988	9	64.2409	C/C	G/G	G/A	T/T	A/A	C/C	G/G	C/C	T/C	T/G	C/C	A/G	T/C	G/G	3	-0.0122	-0.0162	0.0026	-0.0079	-0.0078	-0.0268	-0.0075	-0.0225	-0.0137	-0.0196
Low	6.7	5.03367	9	60.5749	T/C	G/G	G/A	T/T	A/A	C/C	G/G	C/C	T/C	G/G	C/C	A/A	C/C	G/G	4	-0.0109	-0.0252	-0.0193	-0.0179	0.0387	0.0062	0.0289	0.0189	0.0232	0.013
High	8.5	7.21696	9	68.1999	C/C	G/A	A/A	T/C	G/A	C/C	G/T	C/C	C/C	T/T	T/C	A/A	C/C	G/A	4	-0.0152	0.0048	-0.0271	-0.024	-0.0121	0.0184	0.0029	0.0117	0.0118	0.0206
Low	5	3.8336	9	67.822	C/C	G/G	A/A	T/C	G/A	G/C	G/T	T/C	C/C	G/G	T/C	A/G	T/C	G/G	3	-0.0157	-0.008	0.0357	0.0108	0.0088	0.0235	-0.0045	-0.0267	-0.0308	0.0042
Low	4.3	2.6787	9	60.4983	C/C	G/G	A/A	T/T	G/A	C/C	G/T	C/C	T/C	G/G	C/C	A/G	T/C	G/G	4	-0.0047	0.0283	-0.0119	0.0148	-0.013	-0.0354	0.023	0.0019	0.0172	-0.0224
Low	3.7	2.1571	9	68.1205	T/C	G/G	G/G	T/T	G/A	G/C	G/G	C/C	T/C	G/G	C/C	A/G	T/C	G/G	3	-0.0124	-0.0158	-0.0066	-0.0689	0.0485	0.0161	-0.0135	0.0238	-0.0179	-0.0068
High	9.1	7.5988	9	65.2676	C/C	G/G	G/A	T/T	G/A	G/C	G/T	C/C	C/C	T/G	C/C	G/G	T/T	G/G	3	-0.0318	-0.0118	-0.0104	0.0115	0.0173	0.0022	0.0189	0.0058	-0.0126	-0.0099
Low	4.3	2.771	9	58.2341	C/C	G/A	G/G	T/T	A/A	C/C	G/G	C/C	T/C	T/G	T/C	A/A	C/C	G/A	3	-0.0181	0.0195	-0.0066	-0.0009	0.0095	-0.0109	-0.0048	0.0205	-0.0042	-0.0038
Low	3.9	2.82	9	69.2019	C/C	G/G	G/A	T/C	A/A	C/C	G/G	C/C	T/T	G/G	C/C	A/A	C/C	G/G	2	-0.011	-0.0104	-0.0045	-0.0046	0.0013	0.0068	0.017	-0.006	-0.0066	0.0067
Low	6.9	5.10036	9	56.3559	T/C	G/G	A/A	T/T	A/A	C/C	G/T	C/C	T/C	G/G	T/C	A/G	T/C	G/G	5	-0.007	-0.0144	-0.0081	-0.0083	-0.0001	-0.044	0.0218	-0.0144	-0.0122	-0.0017
Low	3.1	1.1024	9	52.616	T/T	G/G	A/A	T/T	G/A	G/C	G/G	T/C	C/C	T/G	C/C	G/G	T/T	G/G	6	-0.0047	-0.0143	0.0108	-0.0237	0.0083	0.0299	-0.0009	-0.0125	0.0076	-0.0011
Low	3.9	2.05037	9	63.3621	T/T	G/G	G/A	T/T	G/A	C/C	G/T	C/C	C/C	G/G	T/C	G/G	T/T	G/G	5	-0.0072	0.024	-0.0138	-0.0026	0.0069	0.0105	-0.0182	-0.0131	-0.024	-0.0149
Low	7.6	6.0571	9	63.3621	T/C	G/G	G/G	T/T	G/A	C/C	G/T	T/T	T/T	G/G	T/C	A/G	T/C	G/G	3	-0.0365	-0.015	-0.0209	0.0131	0.0028	-0.0153	-0.0096	-0.0183	0.0391	0.0209
High	3.3	1.98132	9	61.6071	T/C	G/A	G/A	T/C	A/A	C/C	G/T	C/C	T/T	T/G	C/C	G/G	T/T	G/A	4	0.0542	0.0014	0.0308	0.0187	0.0077	-0.0222	0.0128	-0.0179	-0.021	-0.0118
Low	3.8	2.2571	9	59.8467	T/C	G/G	G/G	T/T	G/A	G/C	G/G	C/C	T/C	G/G	C/C	A/A	C/C	G/G	3	0.0004	0	0.032	-0.0314	0.0054	0.0001	-0.0207	0.0051	0.008	0.0126
Low	5.4	3.8988	9	58.7488	C/C	G/G	G/A	T/T	G/A	G/G	G/G	C/C	T/C	G/G	C/C	G/G	T/T	G/G	3	-0.0095	-0.0038	0.0035	0.0076	0.007	-0.0379	0.0085	-0.0082	0.0153	-0.0181
Low	6	4.61	9	67.3511	C/C	G/G	G/G	T/T	G/A	C/C	G/T	C/C	C/C	T/G	C/C	A/A	C/C	G/G	2	0.0076	0.0229	-0.0037	0.011	-0.0095	0.0188	-0.0186	0.0152	-0.0153	-0.0352
Low	3.3	1.48355	9	64.5311	C/C	A/A	G/A	T/T	A/A	C/C	G/T	C/C	C/C	T/T	T/T	A/G	T/C	A/A	5	-0.0101	-0.0127	0.0143	-0.0224	0.0124	-0.0144	0.0232	-0.0002	0.0066	0.0113
Low	4.2	2.6571	9	63.2033	T/C	G/G	G/G	T/T	A/A	G/G	G/T	C/C	T/T	G/G	T/C	A/G	T/C	G/G	3	-0.002	-0.0265	0.0059	-0.0212	-0.0241	-0.0279	0.0117	0.0206	-0.0173	0.0008
Low	4.9	3.82	9	62.0698	C/C	G/G	G/A	T/C	G/A	G/C	G/G	C/C	T/T	G/G	T/C	A/G	T/C	G/G	2	-0.0112	0.0146	-0.0166	0	-0.0176	0.0309	-0.0026	0.0192	0.0299	0.0043
Low	3.3	1.50036	9	54.0534	T/C	G/G	A/A	T/T	A/A	C/C	G/T	C/C	C/C	G/G	T/C	A/G	T/C	G/G	5	0.0395	0.0073	-0.0086	-0.0291	-0.0143	-0.0377	0.0041	-0.0011	-0.0053	-0.0263
Low	6.9	4.86541	9	67.1814	T/T	G/A	G/A	T/T	G/A	C/C	G/G	C/C	C/C	T/G	T/C	A/G	T/C	G/A	6	-0.008	-0.0082	0.0363	-0.0353	0.0237	-0.032	-0.008	-0.0303	0.0078	0.0011
Low	3.6	1.6204	9	51.3155	T/C	G/A	A/A	T/T	A/A	C/C	G/G	C/C	T/T	T/G	T/C	G/G	T/T	G/A	6	-0.0033	-0.0116	0.0126	-0.004	0.0078	0.0011	-0.0086	0.015	-0.0071	0.0104
Low	5	3.4988	9	56.2136	C/C	G/G	G/A	T/T	G/A	C/C	G/T	C/C	T/C	T/G	C/C	G/G	T/C	G/G	3	-0.011	-0.0019	0.0149	0.0107	0.0277	0.0174	-0.0038	-0.0161	-0.0074	-0.0236
Low	6.7	4.66541	9	67.6715	T/T	G/A	G/A	T/T	G/A	C/C	G/G	T/C	T/C	T/G	T/T	A/A	C/C	G/A	6	-0.0285	0.0105	-0.0184	-0.0066	-0.0013	-0.0103	-0.0074	0.0075	-0.0102	-0.0072
Low	3.2	1.6988	9	52.6133	C/C	G/G	G/A	T/T	A/A	C/C	T/T	C/C	T/C	G/G	C/C	A/A	C/C	G/G	3	-0.0234	-0.0212	-0.006	0.0071	0.0126	-0.0079	-0.0428	-0.0001	0.0054	0.0244
High	6.2	4.9053	9	63.5346	T/C	G/G	A/A	T/C	A/A	G/G	G/T	C/C	T/T	G/G	T/C	A/G	T/C	G/G	4	0.0105	-0.0036	-0.0094	0.0001	-0.0065	0.0003	-0.0098	0.0414	-0.0033	-0.0324
Low	3.4	1.61657	9	68.334	C/C	G/A	A/A	T/T	A/A	G/C	G/T	C/C	T/T	T/G	T/C	A/G	T/C	G/A	5	-0.0121	-0.0104	-0.0119	-0.0088	-0.0019	-0.0024	-0.0189	0	-0.0215	-0.0005
Low	6.2	4.671	9	68.8706	C/C	G/A	G/G	T/T	A/A	C/C	G/G	C/C	T/C	T/G	C/C	A/G	T/C	G/A	3	-0.0119	0.0167	0.0195	0.0021	-0.027	-0.0091	-0.0149	0.0217	0.0124	-0.0146
Low	4.9	3.3571	9	55.3648	T/C	G/G	G/G	T/T	G/A	C/C	G/T	C/C	C/C	T/G	C/C	A/A	C/C	G/G	3	0.004	0.0063	0.0246	-0.0121	-0.0074	-0.0116	-0.0117	-0.0242	0.0244	0.0195
Low	5.9	4.23367	9	62.3217	T/C	G/G	G/A	T/T	A/A	C/C	T/T	C/C	C/C	T/G	C/C	A/A	C/C	G/G	4	-0.0177	0.002	0.0262	-0.005	-0.0136	-0.0242	0.0202	0.0017	0.0012	0.018
High	5	3.20036	9	62.2313	T/C	G/G	A/A	T/T	A/A	C/C	G/G	C/C	C/C	G/G	T/C	A/G	T/C	G/G	5	0.0054	0.0166	0.006	0.0167	0.0008	0.0017	0.0168	0.0223	0.0067	-0.0414
Low	6.3	4.64868	9	64.8652	C/C	G/A	G/A	T/T	A/A	C/C	G/G	C/C	T/T	G/G	T/C	A/G	T/C	G/A	4	-0.0074	-0.0023	-0.0167	-0.0245	0.0025	-0.0001	-0.0176	0.0016	-0.003	-0.0037
Low	4.2	2.36703	9	69.5387	T/C	G/A	G/A	T/T	A/A	C/C	T/T	C/C	C/C	T/G	T/C	A/G	T/C	G/A	5	0.0152	-0.009	-0.011	-0.0284	-0.0119	0.0121	-0.014	0.0112	0.0101	0.0081
Low	4.8	3.48132	9	63.9124	T/C	G/A	G/A	T/C	G/A	C/C	G/G	C/C	T/T	T/G	C/C	A/A	C/C	G/A	4	-0.0179	0.0027	0.0201	-0.006	0.021	-0.0064	0.0496	0.0002	-0.0002	-0.0096
Low	4.4	2.56703	9	56.7064	T/C	G/A	G/A	T/T	G/A	C/C	G/T	C/C	C/C	T/G	T/C	A/G	T/C	G/A	5	-0.0069	-0.0183	0.0002	-0.0034	0.0105	-0.0019	0.0052	-0.0027	0.0147	0.0175
Low	4.6	2.81657	9	56.9665	C/C	G/A	A/A	T/T	A/A	G/C	G/T	C/C	T/C	T/G	T/C	A/A	C/C	G/A	5	-0.025	-0.0207	0.0242	0.012	-0.001	0.0169	0.0435	0.0022	-0.0216	0.0159
Low	3	1.4988	9	69.3388	C/C	G/G	G/A	T/T	G/A	C/C	G/T	C/C	C/C	G/G	C/C	A/A	C/C	G/G	3	-0.0137	0.0283	0.0131	0.0053	-0.0065	-0.0325	-0.0072	0.012	-0.0046	-0.0103
High	3.7	1.90036	9	68.4545	T/C	G/G	A/A	T/T	A/A	G/C	G/T	C/C	C/C	G/G	T/C	A/A	C/C	G/G	5	-0.0324	-0.0174	-0.0182	0.012	0.0058	-0.0164	-0.0056	0.0192	0.01	0.0113
Low	3.6	1.80036	9	57.9986	T/C	G/G	A/A	T/T	G/A	C/C	G/T	C/C	T/C	G/G	T/C	A/G	T/C	G/G	5	-0.0243	0.0138	-0.0095	-0.0062	0.014	0.0009	0.0243	0.0259	0.0533	0.0265
Low	9.4	7.68738	9	70.1191	T/T	G/G	G/G	T/T	A/A	C/C	G/G	C/C	C/C	G/G	C/C	G/G	T/T	G/G	4	0.0599	0.0166	0.0265	-0.02	-0.0138	0.0028	-0.0258	0.029	-0.0173	0.0154
Low	8.7	7.03367	9	60.8378	T/C	G/G	G/A	T/T	A/A	C/C	T/T	C/C	C/C	G/G	T/T	A/A	C/C	G/G	4	-0.0075	-0.0003	-0.0295	-0.0047	-0.0138	0.0155	-0.0141	0.0043	0.0166	0.0136
Low	3.5	1.9988	9	67.9069	C/C	G/G	G/A	T/T	A/A	C/C	G/G	C/C	T/T	G/G	C/C	G/G	T/T	G/G	3	-0.0096	-0.0086	0.0028	-0.0266	-0.0266	0.0241	0.0102	0.0055	-0.0194	-0.0141
Low	4.5	2.08291	9	62.883	T/T	A/A	A/A	T/T	A/A	G/C	G/T	C/C	T/C	T/T	T/C	A/G	T/C	A/A	8	-0.0187	0.021	-0.0204	-0.0184	0.0213	0.0157	-0.03	0.0211	0.008	0.0062
High	3.9	2.23367	9	61.3279	T/C	G/G	G/A	T/T	G/A	C/C	T/T	C/C	T/C	T/G	C/C	A/G	T/C	G/G	4	-0.016	-0.0261	0.0168	0.0057	-0.0433	0.0057	0.0079	-0.0278	-0.0021	-0.0294
Low	3.3	1.48355	9	58.1355	C/C	A/A	G/A	T/T	A/A	C/C	G/T	C/C	C/C	T/G	T/C	A/G	T/C	A/A	5	-0.0209	-0.0127	0.0361	0.0328	-0.0076	-0.0026	-0.0204	0.0026	-0.0121	0.0023
Low	3.4	1.7787	9	65.9028	C/C	G/G	A/A	T/T	A/A	C/C	T/T	C/C	C/C	G/G	T/T	A/G	T/C	G/G	4	-0.0184	-0.0149	-0.0205	0.023	0.0065	-0.0072	0.002	-0.025	0.0195	-0.0057
Low	3	1.34868	9	55.6824	C/C	G/A	G/A	T/T	A/A	C/C	G/G	C/C	C/C	T/G	T/C	G/G	T/T	G/A	4	-0.01	0.006	-0.0101	0.0015	-0.0207	0.0198	-0.0102	-0.0047	-0.0127	-0.0234
Low	4.6	2.90281	9	64.3368	T/C	G/A	G/G	T/T	A/A	C/C	G/T	C/C	T/C	G/G	T/C	G/G	T/T	G/A	4	-0.0179	0.0446	0.0179	0.0256	0.0085	0.0108	0.0202	-0.0001	-0.0113	0.0107
Low	4.3	2.7988	9	54.1328	C/C	G/G	G/A	T/T	A/A	G/G	G/G	C/C	C/C	G/G	T/C	G/G	T/T	G/G	3	0.0046	-0.0083	0.0164	0.0041	0.0038	-0.0194	-0.0043	-0.033	0.0146	0.0011
Low	3	1.03823	9	54.3381	C/C	A/A	A/A	T/T	A/A	C/C	G/G	C/C	C/C	T/G	T/T	A/A	C/C	A/A	6	-0.0068	-0.0047	0.0015	-0.0131	-0.0019	0.0053	0.0127	-0.0047	0.0231	-0.011
Low	6.9	5.2787	9	70.1328	C/C	G/G	A/A	T/T	G/A	C/C	G/T	C/C	T/C	G/G	C/C	A/G	T/C	G/G	4	0.013	-0.0175	0.0196	-0.0053	0.0055	0.0109	0.0322	0.0022	-0.0068	0.003
Low	8.9	7.24868	9	52.1259	C/C	G/A	G/A	T/T	A/A	C/C	G/G	C/C	C/C	T/G	T/T	A/A	C/C	G/A	4	-0.0103	-0.0164	0.0067	-0.002	0.0128	0.0109	0.0617	-0.0202	-0.0022	0.0025
Low	3.4	1.56703	9	69.4839	T/C	G/A	G/A	T/T	G/G	G/G	G/G	T/C	T/C	T/G	T/C	A/G	C/C	G/A	5	0.0056	-0.0113	-0.0165	0.0075	-0.0263	0.0154	-0.0112	-0.004	-0.0097	-0.0127
Low	8.3	6.7988	9	64.6379	C/C	G/G	G/A	T/T	G/G	C/C	G/T	C/C	C/C	G/G	T/C	A/A	C/C	G/G	3	0.0053	0.0097	-0.0047	0.024	0.0168	0.0107	0.0044	-0.0329	0.003	0.0163
Low	5.2	3.5787	9	59.0144	C/C	G/G	A/A	T/T	A/A	C/C	G/T	T/C	T/C	G/G	C/C	G/G	T/T	G/G	4	-0.0222	-0.015	-0.012	0.0003	0.0148	0.0013	0.0164	0.0191	0.0126	-0.0146
Low	3.4	1.8571	9	65.7632	T/C	G/G	G/G	T/T	G/A	C/C	G/T	C/C	T/C	G/G	C/C	A/A	C/C	G/G	3	-0.0246	-0.0068	-0.0046	-0.0182	-0.0212	0.0121	-0.0182	-0.0378	-0.0086	0.005
Low	3.6	2.26933	9	56.9281	T/T	G/G	G/A	T/C	A/A	C/C	G/T	C/C	C/C	T/T	C/C	A/G	T/C	G/G	4	-0.0094	-0.0309	-0.0051	-0.019	0.0084	-0.0164	0.0029	0.0166	0.0155	-0.0121
Low	3.2	1.6571	9	60.5585	T/C	G/G	G/G	T/T	A/A	G/G	G/T	C/C	T/T	G/G	T/C	A/G	T/C	G/G	3	-0.0021	-0.003	-0.0171	-0.0184	0.0038	0.0347	-0.0053	-0.0035	0.0134	0.0097
Low	3.1	1.26703	9	54.976	T/C	G/A	G/A	T/T	G/A	G/C	G/T	C/C	C/C	T/G	T/C	A/G	T/C	G/A	5	-0.0121	-0.0151	0.009	-0.0158	0.0321	0.0226	0.0178	0.0113	-0.0227	0.0043
Low	3	1.33367	9	57.3196	T/C	G/G	G/A	T/T	G/A	C/C	G/G	C/C	T/C	G/G	T/T	G/G	T/T	G/G	4	-0.026	0.0017	0.0194	0.0125	-0.0088	0.0067	-0.0005	0.0109	-0.0013	0.0148
Low	7.4	6.01	9	67.7509	C/C	G/G	G/G	T/T	G/A	C/C	G/T	C/C	T/T	T/G	C/C	G/G	T/T	G/G	2	-0.0049	-0.0039	-0.0077	0.0223	-0.0014	-0.0285	-0.0245	-0.0142	0.0052	0.0018
Low	8	6.20036	9	70.1164	T/C	G/G	A/A	T/T	A/A	C/C	G/G	C/C	T/C	T/G	C/C	A/A	C/C	G/G	5	-0.0229	-0.0182	-0.0148	0.001	0.0328	0.0115	-0.007	-0.0031	0.0112	0.0203
High	6.5	4.84868	9	65.284	C/C	G/A	G/A	T/T	A/A	G/C	G/G	C/C	C/C	G/G	T/C	G/G	T/T	G/A	4	-0.012	-0.0049	-0.0033	0.0059	-0.0029	-0.021	0.0009	0.0149	-0.0271	-0.0008
Low	3.2	1.6988	9	64.1697	C/C	G/G	G/A	T/T	G/A	C/C	G/T	C/C	T/C	G/G	T/C	A/G	T/C	G/G	3	-0.0003	0.0033	0.0063	-0.0272	-0.0279	0.0026	0.0194	-0.0092	-0.0228	0.0178
Low	3.5	1.5204	9	60.9856	T/C	G/A	A/A	T/T	G/A	G/C	G/G	C/C	C/C	T/G	T/T	A/G	T/C	G/A	6	0.0016	0.0231	-0.0111	0.0181	0.0085	0.011	0.0276	0.026	-0.0061	0.0155
High	9.6	7.76704	9	67.6824	T/C	G/A	G/A	T/T	A/A	G/C	G/T	C/C	T/C	T/G	T/C	A/G	C/C	G/A	5	-0.0193	-0.003	0.0034	-0.0294	0.0071	-0.0196	0.0003	-0.0098	-0.0021	0.0282
Low	5.1	3.4787	9	69.9357	C/C	G/G	A/A	T/T	A/A	C/C	G/T	C/C	T/C	G/G	C/C	A/G	T/C	G/G	4	0.0171	-0.0241	-0.0159	0.0133	-0.0011	-0.0197	-0.0214	0.0114	0.0017	-0.0073
Low	9.2	7.54868	9	68.1752	C/C	G/A	G/A	T/T	A/A	C/C	G/T	C/C	T/C	T/G	T/C	A/G	T/C	G/A	4	-0.0228	-0.004	-0.0043	-0.0015	0.0076	0.0059	0.0201	-0.0206	0.0217	-0.0073
Low	5.6	3.6204	9	66.9185	T/C	G/A	A/A	T/T	A/A	G/C	G/T	C/C	C/C	T/G	T/C	A/A	C/C	G/A	6	0.0013	0.012	0.0281	0.0122	0.0264	0.0059	-0.0057	0.0081	-0.0169	0.0152
Low	3.7	1.7204	9	67.8713	T/C	G/A	A/A	T/T	G/A	G/C	G/T	C/C	C/C	T/G	T/C	G/G	T/T	G/A	6	-0.0185	-0.0263	0.0005	0.0224	0.0041	-0.0173	-0.0031	-0.0057	-0.0048	-0.0169
High	3.3	2.1012	9	67.7919	T/C	G/G	G/A	T/C	A/A	C/C	G/G	C/C	C/C	G/G	C/C	A/G	T/C	G/G	3	-0.0052	-0.0106	0.0201	-0.0218	0.0046	-0.0125	0.017	-0.0108	0.0148	-0.0003
Low	3.2	1.671	9	68.4381	C/C	G/A	G/G	T/T	A/A	G/C	G/T	C/C	T/T	T/G	T/C	G/G	T/C	G/A	3	-0.0102	-0.0177	-0.0012	0.0084	-0.0076	0.0003	0.0151	0.003	0.0135	0.0164
High	6.1	4.13823	9	70.1465	C/C	A/A	A/A	T/T	G/A	C/C	T/T	C/C	C/C	G/G	T/C	A/G	T/C	A/A	6	-0.0013	-0.0066	-0.0152	0.0127	-0.009	-0.0183	-0.03	-0.0073	-0.02	-0.0001
High	3.3	1.33823	9	56.9637	C/C	A/A	A/A	T/T	A/A	C/C	G/G	T/C	T/C	T/G	T/C	G/G	T/T	A/A	6	-0.0327	-0.0061	0.0253	0.0025	0.0047	0.0287	0.0181	0.0147	0.0149	-0.0002
Low	4.3	2.6787	9	59.9069	C/C	G/G	A/A	T/T	G/A	C/C	G/G	C/C	T/C	G/G	C/C	G/G	T/T	G/G	4	0.0156	0.0023	0.0163	0.0148	0.0033	-0.0192	-0.0173	0.0365	-0.004	-0.0132
Low	7	5.33367	9	64.9254	T/C	G/G	G/A	T/T	A/A	C/C	G/G	C/C	T/C	G/G	T/C	A/G	T/C	G/G	4	-0.006	-0.0206	-0.0001	-0.0056	0.0101	-0.023	-0.0233	-0.0069	-0.0082	0.0163
Low	3.9	2.3988	9	65.1526	C/C	G/G	G/A	T/T	G/A	C/C	G/T	T/C	T/C	T/G	C/C	A/G	T/C	G/G	3	-0.0017	0.0044	-0.0028	0.0043	-0.0154	-0.0257	0.0026	0.0073	-0.003	0.0201
Low	4	2.4988	9	58.319	C/C	G/G	G/A	T/T	G/A	C/C	G/T	C/C	C/C	G/G	C/C	A/G	T/C	G/G	3	-0.0253	0.012	-0.0024	0.0087	0.0032	-0.0008	-0.0323	-0.0165	-0.0073	-0.0098
Low	4.3	2.28374	9	65.3634	T/C	A/A	G/A	T/T	G/A	C/C	G/G	C/C	C/C	T/T	T/T	A/G	T/C	A/A	6	-0.0194	-0.0277	0.0081	-0.037	-0.0195	0.0187	-0.0047	-0.0023	-0.0157	0.0228
High	3.6	2.4336	9	69.9192	C/C	G/G	A/A	T/C	A/A	G/C	G/T	C/C	C/C	T/G	T/C	A/G	T/C	G/G	3	0.0281	-0.0154	0.0109	-0.0018	0.0278	0.0163	-0.0245	-0.0152	-0.04	0.0314
High	6.3	5.1012	9	64.9309	T/C	G/G	G/A	T/C	G/A	C/C	G/G	C/C	T/C	G/G	C/C	A/G	T/C	G/G	3	-0.0226	0.0175	-0.0149	-0.0033	0.017	0.0045	-0.008	0.0025	0.0022	0.0108
Low	6.5	4.9988	9	65.6318	C/C	G/G	G/A	T/T	A/A	G/C	G/T	T/C	T/T	G/G	C/C	A/A	C/C	G/G	3	-0.001	0.0149	0.0304	0.0161	-0.0028	0.0048	-0.0203	-0.0137	-0.0101	-0.0061
High	4.3	3.1012	9	64.1615	T/C	G/G	G/A	T/C	A/A	G/C	G/G	C/C	C/C	T/G	T/T	A/A	C/C	G/G	3	-0.0202	0.0142	-0.0072	0.015	0.0089	-0.0082	0.0061	-0.0203	0.0216	-0.0164
Low	3.9	1.72244	9	68.3696	T/C	A/A	A/A	T/T	G/A	C/C	G/G	T/C	C/C	T/T	T/T	A/G	T/C	A/A	7	0.0042	-0.0234	0.014	0.0095	-0.0075	0.0065	0.001	-0.0079	-0.0264	-0.0026
Low	3.1	1.06541	9	64.0192	T/T	G/A	G/A	T/T	A/A	C/C	G/T	C/C	T/C	T/G	T/C	A/G	T/C	G/A	6	-0.0189	0.0226	-0.0099	0.0067	0.0026	-0.0322	-0.0038	-0.03	0.01	0.0248
High	4.4	2.4024	9	62.5133	T/T	G/G	A/A	T/T	A/A	C/C	G/T	C/C	T/T	G/G	C/C	G/G	T/T	G/G	6	-0.0275	0.0111	-0.0072	0.005	-0.0018	-0.0071	0.0076	0.0008	-0.0072	-0.0279
Low	3.9	2.3571	9	53.5496	T/C	G/G	G/G	T/T	G/A	C/C	G/T	C/C	T/C	G/G	C/C	G/G	T/T	G/G	3	-0.0162	-0.0115	-0.0257	0.0027	-0.0208	0.0078	0.0118	0.0015	-0.0145	-0.0151
Low	3.3	1.91	9	66.8255	C/C	G/G	G/G	T/T	G/G	C/C	G/G	T/C	C/C	T/G	C/C	A/A	C/C	G/G	2	-0.0025	-0.0405	0.0008	0.0071	0.0016	-0.0048	-0.0062	0.0037	0.0144	0.0088
High	4.9	3.79	9	52.7447	T/C	G/G	G/G	T/C	G/A	C/C	G/G	C/C	C/C	T/G	T/C	G/G	T/T	G/G	2	-0.0161	-0.0161	-0.0159	-0.0176	0.0209	-0.013	0.0035	0.0152	0.0186	-0.0112
Low	3.8	2.01657	9	53.2841	C/C	G/A	A/A	T/T	G/A	C/C	G/T	C/C	T/T	T/G	T/C	G/G	T/T	G/A	5	-0.0058	-0.0287	0.0018	0.0204	-0.0224	0.0207	0.0128	0.0089	0.0038	0.0162
Low	3.1	1.78132	9	57.7358	T/C	G/A	G/A	T/C	G/A	C/C	G/T	C/C	C/C	T/G	T/C	A/A	C/C	G/A	4	-0.0133	-0.0109	-0.0158	0.0039	0.0134	-0.0144	0.0043	0.0194	-0.0293	0.0143
Low	3.1	1.5571	9	55.1732	T/C	G/G	G/G	T/T	A/A	G/C	G/T	C/C	C/C	G/G	T/C	A/A	C/C	G/G	3	0.0107	-0.0088	-0.0315	-0.0444	0.0011	0.016	0.0228	0.0022	-0.0046	-0.0005
Low	5.7	3.86703	9	70.3299	T/C	G/A	G/A	T/T	A/A	C/C	G/G	C/C	T/C	T/G	T/C	A/G	T/C	G/A	5	0.0112	0.0024	-0.0156	-0.0202	-0.0132	0.0098	-0.0026	-0.0078	-0.0037	0.0046
Low	3.2	2.12	9	54.4175	C/C	G/G	G/A	T/C	A/A	C/C	G/T	C/C	T/C	G/G	T/C	A/A	C/C	G/G	2	-0.0151	-0.0371	-0.0134	0.0032	0.0237	0.0201	-0.0047	0.0055	-0.0163	0.0114
Low	4.1	2.26703	9	58.0972	T/C	G/A	G/A	T/T	A/A	C/C	G/T	T/C	C/C	T/G	C/C	A/A	C/C	G/A	5	-0.0034	0.01	0.0122	0.0038	-0.0169	0.0095	-0.002	0.0002	0.0069	-0.0105
High	8.5	6.80281	9	66.6119	T/C	G/A	G/G	T/T	A/A	C/C	G/T	C/C	C/C	T/G	T/C	A/A	C/C	G/A	4	-0.0079	0.0218	-0.0364	0.0013	0.0278	0.0112	-0.0199	-0.013	-0.015	-0.0254
Low	3.1	1.40281	9	65.7385	T/C	G/A	G/G	T/T	A/A	C/C	G/G	T/C	T/T	T/T	T/C	A/G	T/C	G/A	4	-0.0025	0.0142	-0.0086	-0.0148	0.0058	0.0302	-0.0143	-0.0165	-0.0072	0.0201
Low	3.7	2.03367	9	58.1739	T/C	G/G	G/A	T/T	A/A	G/C	G/T	C/C	C/C	G/G	C/C	A/G	T/C	G/G	4	0.0049	-0.0252	-0.0176	-0.0063	0.0198	-0.0057	0.0018	0.0194	0.0029	0.0162
Low	5.9	4.3988	9	62.5489	C/C	G/G	G/A	T/T	G/A	C/C	G/T	C/C	C/C	T/G	C/C	A/A	C/C	G/G	3	-0.0209	0.0152	-0.0181	0.0047	-0.0121	-0.0227	-0.0263	0.0234	-0.0094	-0.012
Low	3.1	1.40281	9	60.2957	T/C	G/A	G/G	T/T	A/A	C/C	G/T	C/C	C/C	T/T	T/C	G/G	T/T	G/A	4	-0.0312	-0.0031	-0.0157	-0.0101	-0.001	0.0003	-0.0045	-0.0303	0.0082	-0.0176
Low	3.2	1.40036	9	61.6674	T/C	G/G	A/A	T/T	G/A	C/C	G/G	C/C	C/C	G/G	C/C	G/G	T/T	G/G	5	-0.0183	0.0053	-0.0058	0.0133	0.02	0.0065	0.0035	-0.0112	-0.0122	-0.0226
Low	4.8	3.14868	9	60.6489	C/C	G/A	G/A	T/T	A/A	G/C	G/G	T/C	T/C	T/G	C/C	A/A	C/C	G/A	4	0.0012	-0.006	-0.0257	-0.0155	-0.0189	0.0118	-0.0101	0.0159	0.0156	0.0349
Low	7.6	5.76703	9	60.9774	T/C	G/A	G/A	T/T	A/A	C/C	G/T	C/C	T/T	T/G	T/C	A/G	T/C	G/A	5	-0.017	-0.0277	0.0241	-0.0154	0.0331	0.0145	-0.0175	-0.0288	0.0245	-0.0038
Low	5.9	4.23367	9	69.3415	T/C	G/G	G/A	T/T	G/A	G/C	G/G	C/C	T/C	T/G	C/C	A/G	T/C	G/G	4	-0.0216	-0.0184	0.0202	-0.0107	-0.0467	0.0128	-0.0045	0.02	0.0179	0.0129
Low	3.9	2.3988	9	56.3039	C/C	G/G	G/A	T/T	G/A	C/C	G/G	C/C	T/C	G/G	C/C	A/A	C/C	G/G	3	-0.0196	-0.0238	0.0062	-0.0467	0.0043	-0.0352	-0.0003	0.0022	0.0173	-0.0123
Low	3.4	1.8988	9	67.6879	C/C	G/G	G/A	T/T	G/G	C/C	G/G	C/C	C/C	G/G	C/C	A/G	T/C	G/G	3	-0.0184	0	-0.0203	-0.0187	0.0126	-0.0054	-0.0113	0.0001	-0.0243	-0.0118
Low	3.1	0.902641	9	53.3333	T/T	G/A	A/A	T/T	A/A	C/C	G/T	T/C	C/C	T/G	T/C	A/A	C/C	G/A	7	-0.0081	0.0107	0.0006	-0.0045	0.0032	-0.006	0.0165	0.0063	0.0206	-0.003
Low	4.2	2.53367	9	67.7645	T/C	G/G	G/A	T/T	A/A	C/C	G/G	C/C	T/C	T/G	C/C	G/G	T/T	G/G	4	-0.0158	-0.0012	-0.021	0.0053	-0.0101	0.0096	-0.0082	0.0029	-0.0176	-0.0104
Low	3.8	2.37583	9	67.373	T/C	G/A	A/A	T/C	A/A	C/C	G/T	C/C	C/C	T/G	T/C	A/G	T/C	G/A	5	-0.0247	-0.0174	-0.0039	0.022	-0.0176	-0.013	-0.0187	-0.0083	-0.0048	-0.0049
Low	4.7	3.0787	9	64.0767	C/C	G/G	A/A	T/T	A/A	C/C	G/T	C/C	T/C	G/G	C/C	A/A	C/C	G/G	4	0.0065	-0.0158	0.014	0.015	0.0128	-0.0068	-0.0167	0.0019	-0.0442	-0.0319
Low	6.5	4.66703	9	63.7207	T/C	G/A	G/A	T/T	G/G	C/C	G/G	C/C	T/C	T/G	C/C	A/G	T/C	G/A	5	-0.0384	0.0101	-0.0213	-0.0147	0.0059	0.0083	0.0029	-0.0125	-0.023	0.0082
Low	6.4	5.1053	9	63.2909	T/C	G/G	A/A	T/C	A/A	G/C	G/G	C/C	T/C	G/G	C/C	A/A	C/C	G/G	4	-0.0218	-0.0065	-0.0014	-0.0041	-0.0334	0.0163	0.0087	0.0085	-0.0203	0.0205
Low	3.5	1.84868	9	66.2067	C/C	G/A	G/A	T/T	G/A	C/C	G/T	C/C	C/C	T/G	T/C	A/A	C/C	G/A	4	-0.0013	-0.0132	-0.0251	0.0258	0.0071	-0.0193	-0.006	-0.0027	0.0225	-0.005
Low	4.1	2.31657	9	54.3244	C/C	G/A	A/A	T/T	A/A	C/C	G/G	T/C	T/C	G/G	C/C	A/G	T/C	G/A	5	-0.0195	0.0082	-0.0263	0.0092	-0.0039	-0.0133	-0.0129	-0.0213	-0.0331	-0.0278
Low	3.4	1.97583	9	66.9213	T/C	G/A	A/A	T/C	A/A	C/C	G/T	C/C	T/C	T/G	T/T	A/G	T/C	G/A	5	0.0081	-0.0023	0.0062	-0.0284	-0.0037	0.028	-0.0073	-0.0315	0.0014	0.007
Low	3	1.471	9	59.0253	C/C	G/A	G/G	T/T	A/A	C/C	G/T	T/C	T/C	T/T	C/C	A/G	T/C	G/A	3	-0.0317	0.0044	-0.0004	-0.0043	-0.0244	-0.0083	0.0121	-0.0163	0.0136	0.0026
Low	3.4	1.7787	9	67.5729	C/C	G/G	A/A	T/T	G/A	C/C	G/G	C/C	T/C	G/G	T/C	G/G	T/T	G/G	4	-0.0222	-0.022	0.0318	-0.0229	-0.0056	0.0149	-0.0086	-0.0078	0.0452	0.0183
Low	5	3.4988	9	69.1499	C/C	G/G	G/A	T/T	G/A	C/C	G/T	T/C	T/C	T/G	C/C	A/A	C/C	G/G	3	-0.0024	0.0081	0.0075	0.0066	-0.0099	-0.0026	0.0438	0.0019	-0.0152	0.0171
Low	5	3.54945	9	69.3415	T/C	A/A	G/A	T/C	G/G	C/C	G/G	C/C	C/C	T/T	T/T	A/G	C/C	A/A	5	-0.0182	-0.0026	-0.0233	0.0245	-0.0204	-0.0071	0.0148	0.0072	0.0044	0.0163
High	4	2.4988	9	67.5784	C/C	G/G	G/A	T/T	G/A	C/C	G/T	C/C	C/C	G/G	C/C	A/G	T/C	G/G	3	-0.0264	0.0076	0.0353	0.0244	-0.0155	-0.0027	0.0042	-0.0034	0.0155	-0.0036
Low	3.3	1.7988	9	64.3258	C/C	G/G	G/A	T/T	A/A	C/C	G/G	C/C	T/C	G/G	C/C	A/A	C/C	G/G	3	-0.0207	-0.0152	0.0168	-0.0019	0.0026	0.0192	-0.0064	0.0017	-0.0171	-0.0154
Low	3	1.34868	9	58.6256	C/C	G/A	G/A	T/T	A/A	G/C	G/T	C/C	T/C	T/G	C/C	A/G	C/C	G/A	4	0.0117	-0.0021	-0.0046	-0.0012	-0.0155	0.0219	0.0146	0.0011	-0.0027	0.0427
High	4.1	2.5988	9	69.8645	C/C	G/G	G/A	T/T	A/A	G/C	G/G	C/C	T/T	G/G	T/C	A/G	T/C	G/G	3	0.0091	0.002	-0.0035	-0.0228	-0.0209	-0.0156	0.0179	0.0146	-0.0169	0.0024
Low	5.9	4.371	9	64.9363	C/C	G/A	G/G	T/T	A/A	C/C	G/T	C/C	T/C	T/G	C/C	A/A	C/C	G/A	3	-0.027	-0.0112	-0.0088	-0.0207	0.0167	0.0245	-0.017	-0.0057	0.0098	-0.0246
Low	3.6	1.6204	9	59.9179	T/C	G/A	A/A	T/T	G/A	G/C	G/T	C/C	T/T	T/G	T/C	A/G	T/C	G/A	6	0.0031	-0.0335	0.0024	-0.034	-0.0226	0.001	0.002	-0.0198	-0.0038	0.0092
Low	4.6	2.93367	9	63.1321	T/C	G/G	G/A	T/T	G/G	C/C	G/G	C/C	T/T	G/G	C/C	A/A	C/C	G/G	4	0.0518	-0.0134	-0.0114	0.0534	0.0142	-0.0218	0.0219	0.0191	-0.0156	0.0115
High	5.5	3.70036	9	69.5633	T/C	G/G	A/A	T/T	G/A	C/C	G/G	C/C	T/C	G/G	C/C	A/A	C/C	G/G	5	-0.0245	-0.015	0.0298	0.0053	0.0009	-0.021	-0.004	-0.0091	0.0027	-0.0005
Low	7.1	5.30036	9	55.0992	T/C	G/G	A/A	T/T	G/A	G/C	G/G	T/C	T/C	G/G	C/C	A/A	C/C	G/G	5	-0.0337	-0.0292	0.0412	-0.002	-0.0313	0.0131	0.0023	-0.0128	0.0238	0.035
Low	3	1.21657	9	66.9049	C/C	G/A	A/A	T/T	G/A	C/C	G/G	C/C	C/C	T/G	C/C	A/G	T/C	G/A	5	-0.0148	0.0045	-0.0079	-0.0044	-0.0296	-0.025	0.0403	0.0002	0.0315	-0.0081
Low	3.1	1.5988	9	53.5852	C/C	G/G	G/A	T/T	G/A	C/C	G/T	C/C	T/C	G/G	C/C	A/A	C/C	G/G	3	-0.0022	0.0344	0.0118	0.0285	0.0201	-0.0105	-0.0221	0.0065	-0.023	-0.027
Low	4.1	2.4787	9	53.1225	C/C	G/G	A/A	T/T	G/A	C/C	G/G	C/C	C/C	G/G	C/C	A/G	T/C	G/G	4	-0.0254	0.0125	-0.0154	0.0197	-0.0357	-0.0155	-0.0012	-0.0073	-0.0092	0.0005
Low	8.3	6.46703	9	66.2122	T/C	G/A	G/A	T/T	G/A	C/C	G/T	C/C	C/C	T/G	C/C	A/A	C/C	G/A	5	-0.0136	-0.0221	0.005	0.0111	0.034	0.0067	0.0027	-0.0055	0.0089	-0.0144
Low	3.9	2.23367	9	65.4812	T/C	G/G	G/A	T/T	A/A	C/C	G/T	C/C	C/C	T/G	C/C	A/G	T/C	G/G	4	-0.0204	0.0048	-0.0222	0.0017	0.0118	0.0074	0.0075	0.023	-0.0254	0.0091
Low	3.3	1.771	9	60.8022	C/C	G/A	G/G	T/T	A/A	C/C	G/T	T/C	T/C	T/G	T/C	A/G	T/C	G/A	3	-0.0126	0.0335	-0.0141	0.0096	-0.019	-0.0198	0.0028	0.0236	0.0063	-0.0073
Low	3.4	1.70281	9	65.1472	T/C	G/A	G/G	T/T	A/A	G/C	G/G	T/C	T/T	T/T	T/C	A/G	T/C	G/A	4	0.0192	0.0135	-0.022	-0.0019	-0.0179	-0.0113	0.0272	-0.0065	-0.0308	0.002
Low	4.5	3.3012	9	57.5058	T/C	G/G	G/A	T/C	G/A	C/C	G/G	C/C	T/T	G/G	T/T	G/G	T/T	G/G	3	-0.0028	-0.005	0.0039	-0.0183	-0.007	0.0126	0.01	0.0006	-0.0115	-0.0116
Low	4.6	3.21	9	64.2272	C/C	G/G	G/G	T/T	G/A	C/C	G/G	C/C	T/C	G/G	T/T	G/G	T/T	G/G	2	0.0108	-0.012	0.0059	0.0164	0.0099	0.0355	0.0178	-0.019	0.0197	0.0153
Low	6.6	5.6	9	65.6071	C/C	G/G	G/G	T/C	G/G	G/C	G/G	C/C	C/C	T/G	T/C	A/G	C/C	G/G	1	-0.0286	0.0031	0.0177	-0.0175	-0.0286	0.0157	0.0304	0.0004	-0.0109	-0.0021
Low	4.9	3.3988	9	69.6181	C/C	G/G	G/A	T/T	A/A	G/C	G/G	C/C	C/C	G/G	C/C	G/G	T/T	G/G	3	-0.0019	-0.0295	-0.0002	-0.0229	0.0033	-0.0371	0.0249	0.0257	0.0029	-0.0154
Low	5.2	3.40036	9	58.3929	T/C	G/G	A/A	T/T	G/A	G/C	G/T	C/C	C/C	T/G	C/C	A/G	T/C	G/G	5	-0.0043	-0.0083	-0.0153	0.0188	-0.0052	0.0164	0.0326	0.0079	-0.012	0.0133
Low	3.7	1.7204	9	60.6735	T/C	G/A	A/A	T/T	A/A	C/C	G/T	C/C	C/C	T/G	C/C	A/A	C/C	G/A	6	-0.0194	0.0032	0.0144	0.0065	-0.0009	0.0137	0.0147	-0.0092	-0.0106	-0.0213
High	9.88	8.08036	5	65.4018	T/C	G/G	A/A	T/T	A/A	G/C	G/G	C/C	C/C	G/G	C/C	A/G	T/C	G/G	5	-0.0131	-0.0018	-0.0172	0.0148	-0.0078	0.0309	-0.0197	-0.0359	0.0113	0.0023
Low	3.76	2.1387	5	64.334	C/C	G/G	A/A	T/T	G/A	G/C	G/G	C/C	T/C	G/G	C/C	A/A	C/C	G/G	4	0.001	0.0012	-0.0298	-0.0305	0.0009	0.0165	-0.0174	-0.0087	-0.0156	0.0118
Low	6.73	5.2288	5	62.36	C/C	G/G	G/A	T/T	A/A	C/C	G/G	C/C	C/C	G/G	C/C	A/G	T/C	G/G	3	-0.0087	-0.0178	-0.0066	-0.0126	-0.0342	0.0276	0.0331	0.0378	-0.0141	0.0091
High	4.06	2.40868	5	64.9665	C/C	G/A	G/A	T/T	A/A	G/C	T/T	C/C	T/T	T/T	T/C	A/G	T/C	G/A	4	0.0057	0.0019	-0.0129	0.0227	-0.0179	-0.002	-0.0098	-0.0175	0.0256	0.0169
High	5.99	4.32367	5	67.6824	T/C	G/G	G/A	T/T	A/A	C/C	G/T	C/C	T/T	G/G	T/C	A/G	T/C	G/G	4	0.0542	-0.0197	-0.0353	-0.0023	0.0179	-0.022	-0.0059	0.0102	-0.0086	-0.0383
High	3.45	2.2836	5	64.0055	C/C	G/G	A/A	T/C	A/A	G/C	G/G	C/C	T/T	G/G	C/C	A/A	C/C	G/G	3	0.0023	-0.0176	-0.0156	0.0173	0.0286	-0.0223	-0.0104	-0.0212	-0.0258	-0.0306
Low	5.04	3.511	5	66.9049	C/C	G/A	G/G	T/T	G/A	G/C	T/T	C/C	T/C	T/T	T/C	G/G	T/T	G/A	3	0.0121	0.0046	-0.0116	-0.0016	-0.0104	-0.0101	0.0046	-0.0437	0.0112	0.0151
Low	3.93	2.09703	5	61.4374	T/C	G/A	G/A	T/T	A/A	C/C	G/T	C/C	C/C	T/G	T/C	A/G	T/C	G/A	5	-0.0013	-0.0149	0.0118	0.0079	-0.0302	0.001	-0.015	0.02	-0.0028	0.0297
Low	4.58	2.9587	5	56.1561	C/C	G/G	A/A	T/T	A/A	C/C	G/T	T/C	C/C	G/G	T/T	A/G	T/C	G/G	4	0.0285	-0.0141	0.0216	0.0158	-0.0055	0.0123	-0.0276	0.0126	0.0387	-0.0134
High	4.96	3.29367	5	60.7365	T/C	G/G	G/A	T/T	G/G	G/C	G/T	C/C	C/C	G/G	T/C	A/G	T/C	G/G	4	0.0382	0.0073	0.0039	0.019	0.016	0.0099	0.0055	0.03	0.0287	-0.0293
Low	7.41	5.17195	5	63.217	T/T	A/A	G/A	T/T	A/A	C/C	G/G	T/C	T/C	T/T	T/T	A/G	T/C	A/A	7	-0.0081	-0.0023	0.0104	0.001	0.0381	-0.0079	0.0171	0.0221	0.0152	-0.0175
Low	3.66	1.62541	5	65.8207	T/T	G/A	G/A	T/T	G/A	C/C	G/T	T/C	T/C	T/G	C/C	A/G	T/C	G/A	6	0.027	0.0024	0.0018	-0.0096	0.03	0.0323	0.0123	0.0345	-0.0233	-0.0183
High	9.52	8.0188	5	65.7413	C/C	G/G	G/A	T/T	G/G	C/C	G/G	C/C	T/T	T/G	C/C	A/A	C/C	G/G	3	-0.0059	0.0126	-0.0277	-0.0151	0.0114	0.0212	-0.0161	-0.02	0.0179	0.0165
Low	4.15	2.35036	5	58.2396	T/C	G/G	A/A	T/T	A/A	C/C	G/T	T/C	T/C	T/G	C/C	G/G	T/T	G/G	5	0.0254	-0.0234	-0.0025	0.0197	0.0295	0.0128	0.0158	-0.0069	-0.0081	0.0054
High	4.34	3.152	5	69.5633	C/C	G/A	G/A	T/C	G/A	C/C	G/T	C/C	C/C	T/G	T/T	A/G	T/C	G/A	3	-0.0385	0.0171	0.0117	0.0067	0.0374	-0.0017	0.0062	0.0054	0.009	0.0096
Low	5.97	4.31868	5	57.5962	C/C	G/A	G/A	T/T	A/A	C/C	G/T	C/C	T/C	T/G	T/C	A/G	T/C	G/A	4	0.0067	-0.0023	0.0034	-0.0463	0.006	0.0096	-0.0182	0.0052	-0.0181	0.0105
Low	7.58	6.58	5	64.0876	C/C	G/G	G/G	T/C	A/A	G/C	G/G	C/C	T/C	G/G	C/C	A/G	T/C	G/G	1	0.0117	0.0097	0.0115	0.0031	-0.0086	-0.0195	0.0239	-0.0081	-0.0276	-0.0033
Low	6.92	5.25367	5	56.1177	T/C	G/G	G/A	T/T	A/A	C/C	G/G	T/T	T/C	G/G	T/C	A/A	C/C	G/G	4	0.0038	0.0289	0.0042	-0.018	0.0188	0.0056	-0.0359	-0.0023	0.0022	-0.0022
High	3.66	1.82703	5	61.4127	T/C	G/A	G/A	T/T	A/A	G/G	G/G	C/C	T/C	T/G	T/T	A/G	T/C	G/A	5	0.0019	0.01	-0.001	-0.0369	0.0145	0.0092	-0.0189	0.0036	-0.0098	-0.0019
Low	4.11	3.03	5	55.0554	C/C	G/G	G/A	T/C	G/A	C/C	G/T	T/C	T/C	T/G	C/C	A/G	C/C	G/G	2	0.0131	-0.0042	-0.0116	-0.0237	-0.0092	0.0007	0.0266	-0.0197	-0.0405	-0.0119
Low	4.14	2.12374	5	63.2909	T/C	A/A	G/A	T/T	G/A	C/C	T/T	C/C	C/C	T/G	T/C	A/G	T/C	A/A	6	-0.0225	-0.0563	0.0197	-0.0175	0.0177	-0.0146	0.0169	0.0247	0.0064	-0.014
Low	3.32	1.65367	5	67.4031	T/C	G/G	G/A	T/T	G/A	G/C	G/T	T/C	T/T	T/G	C/C	A/G	T/C	G/G	4	0.0056	-0.0186	-0.0285	-0.0153	-0.0092	0.0094	-0.0085	0.0103	0.0014	-0.0084
Low	4.14	2.48868	5	64.8569	C/C	G/A	G/A	T/T	G/A	G/C	T/T	C/C	T/T	T/G	T/C	A/A	C/C	G/A	4	-0.0006	0.0078	0.0009	-0.0169	-0.0341	-0.0081	0.0202	-0.0036	-0.0182	-0.0622
Low	3.67	1.88657	5	65.4073	C/C	G/A	A/A	T/T	A/A	G/C	T/T	C/C	T/T	T/T	T/C	A/A	C/C	G/A	5	0.013	0.0038	-0.006	0.0156	-0.0067	0.0203	0.0262	-0.0305	0.0169	-0.0156
Low	3.01	1.31281	5	54.13	T/C	G/A	G/G	T/T	G/A	C/C	G/T	C/C	C/C	T/G	C/C	G/G	T/T	G/A	4	-0.0097	-0.0174	0.022	-0.0035	-0.0032	-0.0098	-0.0396	-0.0115	0.035	-0.0117
Low	9.66	7.99367	5	66.6694	T/C	G/G	G/A	T/T	A/A	C/C	G/G	C/C	C/C	G/G	C/C	G/G	T/T	G/G	4	-0.0127	0.0017	0.0014	-0.01	-0.0071	0.0209	0.0077	-0.0148	-0.0172	-0.0067
Low	4.8	3.2571	5	54.4285	T/C	G/G	G/G	T/T	G/A	G/C	G/G	C/C	T/C	G/G	T/C	G/G	T/T	G/G	3	0.0008	0.019	-0.006	0.0173	0.0079	0.0131	-0.0003	-0.0221	-0.0176	-0.0121
Low	3.7	2.0787	5	60.6215	C/C	G/G	A/A	T/T	A/A	C/C	G/T	T/C	T/T	G/G	C/C	A/A	C/C	G/G	4	0.0088	-0.0253	0.0241	0.0286	0.0057	-0.0205	-0.0162	0.0159	0.0012	0.0134
Low	4.13	2.81132	5	62.4887	T/C	G/A	G/A	T/C	A/A	C/C	G/G	C/C	T/C	T/T	C/C	A/G	T/C	G/A	4	-0.0157	-0.0133	-0.0041	-0.0084	0.001	-0.0039	-0.0142	0.0141	-0.0024	-0.0284
High	4.6	2.93367	5	60.3669	T/C	G/G	G/A	T/T	A/A	C/C	G/T	C/C	C/C	T/G	C/C	A/G	T/C	G/G	4	0.0118	-0.0227	0.0016	0.0074	-0.0081	-0.0078	0.0144	-0.0252	-0.0068	0.0162
High	4.65	2.98367	5	58.6119	T/C	G/G	G/A	T/T	A/A	G/C	G/T	C/C	T/T	G/G	C/C	A/A	C/C	G/G	4	-0.0056	-0.0065	0.0214	0.0228	-0.0168	-0.0003	-0.0239	-0.0086	-0.003	-0.01
Low	3.8	1.8204	5	65.8617	T/C	G/A	A/A	T/T	A/A	C/C	G/T	C/C	T/C	T/G	T/C	G/G	T/T	G/A	6	-0.0059	-0.0267	-0.0076	-0.005	0.0181	0.0187	-0.0075	0.0354	0.0187	0.0024
Low	3.7	1.90036	5	66.7871	T/C	G/G	A/A	T/T	G/A	G/C	G/T	C/C	T/T	G/G	C/C	G/G	T/T	G/G	5	0.0315	0.0177	0.0187	0.0301	0.0008	0.0061	0.046	0.0212	0.0157	0.0262
Low	4.9	3.06703	5	64.5065	T/C	G/A	G/A	T/T	A/A	C/C	G/T	C/C	T/C	T/G	T/C	G/G	T/T	G/A	5	-0.0091	-0.037	-0.0224	-0.0152	0.0158	-0.0027	0.0052	-0.0168	0.005	0.0082
Low	3.7	2.03367	5	69.0431	T/C	G/G	G/A	T/T	A/A	C/C	G/G	C/C	T/C	T/G	C/C	A/A	C/C	G/G	4	0.006	0.0002	0.001	-0.0169	-0.0103	0.0088	-0.0287	0.0087	-0.0105	-0.0076
Low	4.5	2.70036	5	54.2396	T/C	G/G	A/A	T/T	A/A	C/C	G/G	C/C	T/T	G/G	C/C	A/G	T/C	G/G	5	-0.0013	0.0024	-0.0268	-0.0175	0.0044	0.0044	0.0231	-0.0199	0.0078	0.0133
High	6.7	5.04868	5	65.2211	C/C	G/A	G/A	T/T	A/A	C/C	G/T	C/C	T/C	T/G	T/C	A/G	T/C	G/A	4	0.0254	0.0016	0.0466	0.0099	-0.0029	0.0068	-0.0024	-0.0044	-0.0039	-0.0264
Low	6.7	5.1988	5	62.6612	C/C	G/G	G/A	T/T	A/A	G/C	G/T	C/C	T/C	G/G	C/C	A/A	C/C	G/G	3	0.0001	0.0255	0.0067	-0.0065	-0.0111	-0.0117	-0.0095	-0.0179	0.0108	0.0175
High	4	2.03823	5	64.8515	C/C	A/A	A/A	T/T	G/A	C/C	G/T	C/C	T/C	T/T	T/C	A/G	T/C	A/A	6	0.0044	-0.0091	0.0217	-0.0186	-0.0075	-0.0079	0.004	0.0358	0.0115	-0.0156
Low	4.5	2.83367	5	59.8905	T/C	G/G	G/A	T/T	A/A	G/C	G/G	C/C	C/C	G/G	C/C	G/G	T/T	G/G	4	-0.0047	0.0245	-0.0117	0.0054	0.0067	-0.0038	0.0098	-0.0166	0.0253	-0.013
Low	3.2	1.40036	5	68.1533	T/C	G/G	A/A	T/T	G/A	C/C	G/T	C/C	C/C	T/G	T/C	A/A	C/C	G/G	5	0.0021	0.0018	0.0184	0.0021	0.0024	-0.033	-0.0086	0.0206	0.0436	0.0028
Low	8.2	6.2204	5	68.9993	T/C	G/A	A/A	T/T	G/G	C/C	G/G	C/C	C/C	T/G	T/T	A/G	T/C	G/A	6	0.0073	0.0011	-0.0348	-0.0115	-0.0385	-0.0102	-0.0111	0.0012	-0.0087	0.0101
Low	5	3.0024	5	65.1472	T/T	G/G	A/A	T/T	G/A	C/C	G/G	C/C	T/C	G/G	C/C	A/G	T/C	G/G	6	0.0171	-0.0231	0.0117	0.0167	-0.0021	0.0354	-0.006	-0.0384	-0.0207	0.0157
Low	4.3	2.63367	5	64.9062	T/C	G/G	G/A	T/T	G/G	G/C	G/G	C/C	T/C	G/G	T/C	A/G	T/C	G/G	4	0.0049	0.0169	0.0128	0.0029	0.0215	0.0064	0.0015	-0.0173	-0.0175	0.0047
Low	5.7	3.7204	5	63.9343	T/C	G/A	A/A	T/T	A/A	C/C	T/T	T/C	T/C	T/G	T/C	A/G	T/C	G/A	6	0.0119	-0.0109	0.026	-0.0099	-0.0078	0.0047	-0.0246	-0.0096	-0.0198	0.0083
High	5	3.779	5	66.9295	T/C	G/A	G/G	T/C	A/A	C/C	G/T	C/C	T/C	T/G	C/C	A/G	T/C	G/A	3	-0.007	-0.0439	-0.0237	0.0098	-0.0154	0.0107	-0.0272	-0.0221	0.0273	-0.004
Low	6.9	5.08355	5	67.603	C/C	A/A	G/A	T/T	G/G	C/C	G/T	C/C	C/C	T/T	T/C	A/G	T/C	A/A	5	0.0129	0.0028	-0.0251	-0.0137	-0.0218	0.0208	0.0213	-0.0104	-0.0148	0.0095
Low	7.1	5.71	5	64.1697	C/C	G/G	G/G	T/T	A/A	C/C	G/G	T/C	C/C	G/G	C/C	A/G	T/C	G/G	2	0.0014	-0.0037	-0.0289	-0.0076	0.002	0.0184	0.0058	0.0016	-0.0199	0.0073
Low	7.3	5.7988	5	63.2088	C/C	G/G	G/A	T/T	A/A	C/C	G/G	C/C	C/C	G/G	C/C	A/G	T/C	G/G	3	0.0117	0.0446	-0.0123	0.0164	-0.0035	0.0329	0.0035	-0.0236	0.0278	-0.002
Low	3.1	1.5988	5	57.8727	C/C	G/G	G/A	T/T	G/A	C/C	G/G	C/C	T/T	T/G	C/C	A/A	C/C	G/G	3	0.0057	0.0059	0.0151	0.0059	0.029	-0.0291	0.0113	0.0051	0.0142	0.0096
Low	3.3	1.64868	5	66.872	C/C	G/A	G/A	T/T	A/A	G/C	G/G	C/C	T/T	T/G	T/C	A/G	T/C	G/A	4	0.0019	0.0234	-0.012	-0.0066	-0.0504	0.0143	-0.0008	0.0165	0.0296	-0.023
Low	4.2	2.41657	5	64.7584	C/C	G/A	A/A	T/T	A/A	G/C	G/T	T/C	C/C	T/G	T/C	A/A	C/C	G/A	5	0.0107	0.039	-0.0105	0.0109	-0.036	0.0292	0.009	0.0057	0.0196	0.021
Low	8.1	6.71	5	60.8268	C/C	G/G	G/G	T/T	G/A	G/C	G/G	C/C	T/C	T/G	C/C	G/G	T/T	G/G	2	0.031	0.0154	0.0151	0.0199	-0.0008	-0.0086	0.0127	-0.0186	0.0151	0.001
High	5.5	3.71657	5	60.6872	C/C	G/A	A/A	T/T	G/A	C/C	G/T	C/C	C/C	T/T	T/C	A/A	C/C	G/A	5	0.0204	-0.034	-0.0038	-0.0161	-0.0046	0.025	0.0133	-0.0047	-0.0138	-0.012
Low	5.3	3.7571	5	68.6872	T/C	G/G	G/G	T/T	G/A	C/C	T/T	T/C	T/C	G/G	C/C	G/G	T/T	G/G	3	0.0267	0.0069	-0.0219	-0.0049	0.0079	0.0246	0.0457	0.0345	0.0169	0.0076
High	6.8	5.2988	5	59.1403	C/C	G/G	G/A	T/T	G/A	C/C	G/G	C/C	T/T	G/G	T/C	G/G	T/T	G/G	3	0.0265	0.0067	0.0093	0.0169	-0.0043	-0.0093	0	0.008	0.0284	-0.0091
Low	6.9	5.11657	5	54.3655	C/C	G/A	A/A	T/T	A/A	C/C	G/T	C/C	C/C	T/G	T/C	A/G	T/C	G/A	5	0.0503	-0.003	0.0095	0.0448	-0.0039	0.0241	-0.0255	0.0176	-0.0068	0.0144
High	4.9	3.24868	5	64.7337	C/C	G/A	G/A	T/T	A/A	C/C	G/G	C/C	T/C	T/G	T/C	G/G	T/T	G/A	4	0.0226	0.0026	0.0107	0.0016	-0.0156	0.0239	0.0179	0.0363	0.0325	0.021
Low	7.9	6.23367	5	69.7029	T/C	G/G	G/A	T/T	A/A	C/C	G/T	C/C	T/C	G/G	C/C	A/G	T/C	G/G	4	0.0137	0.0049	0.0004	0.0346	0.0132	-0.007	-0.0168	-0.0228	0.0065	-0.0389
Low	4.5	2.80281	5	50.9049	T/C	G/A	G/G	T/T	A/A	G/C	G/G	C/C	T/T	T/G	T/C	A/A	C/C	G/A	4	0.0226	-0.0334	0.016	0.0173	0.0164	0.0005	0.0045	0.0186	-0.0078	-0.0243
Low	5.82	3.98703	5	63.2526	T/C	G/A	G/A	T/T	A/A	G/C	G/T	C/C	T/T	T/T	T/C	G/G	T/T	G/A	5	-0.0011	-0.0359	0.0306	-0.0059	-0.0045	0.0108	0.0154	0.0122	0.0216	-0.0315
Low	3.43	1.41374	5	61.9576	T/C	A/A	G/A	T/T	A/A	G/C	G/T	C/C	T/C	T/T	T/T	G/G	T/T	A/A	6	-0.0058	-0.0172	-0.0098	0.0219	0.0038	-0.0218	0.0172	-0.0045	-0.0409	-0.0154
Low	3	1.34868	5	58.8583	C/C	G/A	G/A	T/T	A/A	C/C	G/G	C/C	C/C	T/G	T/C	A/A	C/C	G/A	4	0.0132	0.0171	-0.0339	0.0138	0.0008	-0.0219	-0.0001	0.0052	-0.0391	0.0127
Low	5.78	4.68	5	57.3854	C/C	G/A	G/G	T/C	G/A	C/C	G/G	C/C	T/T	T/G	T/C	A/A	C/C	G/A	2	0.0062	0.0183	-0.0214	-0.0306	-0.0093	0.0289	-0.0021	0.0167	-0.0005	-0.003
Low	6.42	4.62036	5	58.7214	T/C	G/G	A/A	T/T	A/A	C/C	G/G	C/C	T/C	T/G	T/C	G/G	T/T	G/G	5	0.0114	-0.0112	0.0028	0.0037	-0.0181	0.013	-0.0142	0.0275	-0.0057	-0.0058
Low	4.71	3.1671	5	64.5202	T/C	G/G	G/G	T/T	A/A	C/C	G/G	C/C	C/C	T/G	C/C	G/G	C/C	G/G	3	0.0317	0.0203	0.0025	-0.012	0.0151	-0.0173	0.0048	-0.0151	-0.0093	-0.0135
Low	4.92	3.4188	5	63.9014	C/C	G/G	G/A	T/T	A/A	C/C	T/T	C/C	T/C	T/G	C/C	A/G	C/C	G/G	3	0.0081	-0.0168	-0.0333	0.0317	0.0045	0.0085	0.0164	-0.0094	0.0103	0.0027
Low	3.94	2.27367	5	68.8898	T/C	G/G	G/A	T/T	A/A	C/C	G/G	C/C	C/C	G/G	C/C	G/G	T/C	G/G	4	0.0025	-0.0181	-0.0255	0.0108	0.0064	-0.0108	-0.0214	0.0115	-0.0088	-0.0085
Low	3.07	1.4487	5	64.8925	C/C	G/G	A/A	T/T	A/A	G/C	G/T	C/C	T/C	G/G	T/C	A/A	C/C	G/G	4	0.0258	-0.0281	0.0029	0.016	0.0088	-0.0243	0.041	0.0224	0.0162	-0.0113
Low	3.55	2.0488	5	68.2546	C/C	G/G	G/A	T/T	A/A	C/C	G/G	C/C	T/C	G/G	C/C	G/G	T/T	G/G	3	-0.0227	0.0444	-0.0291	-0.0027	-0.013	0.0086	-0.0285	-0.0145	-0.0205	0.0105
Low	3.04	1.38868	5	55.0171	C/C	G/A	G/A	T/T	G/A	C/C	G/G	C/C	T/T	T/T	T/C	A/G	T/C	G/A	4	0.022	-0.0221	-0.0226	0.028	-0.0162	0.0197	-0.0103	-0.0116	0.0373	0.0188
Low	3.82	1.64244	5	61.6126	T/C	A/A	A/A	T/T	A/A	G/C	G/T	C/C	T/C	T/T	T/T	G/G	T/T	A/A	7	-0.0028	0.0116	-0.0085	-0.0148	0.0223	0.0029	-0.0362	0.024	0.0025	-0.0374
Low	3.73	1.89703	5	63.9671	T/C	G/A	G/A	T/T	A/A	G/C	G/G	C/C	T/T	T/G	T/C	A/A	C/C	G/A	5	0.0098	0.0046	-0.0323	-0.0148	0.0193	-0.0158	0.0138	-0.0179	0.0075	-0.0033
Low	6.73	5.34	5	54.7351	C/C	G/G	G/G	T/T	A/A	G/C	G/G	C/C	C/C	G/G	C/C	G/G	T/T	G/G	2	0.0322	0.0207	0.0009	0.0123	-0.0355	-0.0033	-0.0362	0.0153	-0.0297	0.0113
Low	3.4	1.4204	5	54.4367	T/C	G/A	A/A	T/T	G/A	G/C	G/G	C/C	C/C	T/G	T/C	A/G	T/C	G/A	6	0.0103	-0.0051	0.014	0.0145	-0.0084	-0.0474	0.007	0.0045	-0.0286	-0.0013
High	5.65	3.61541	5	57.0678	T/T	G/A	G/A	T/T	G/A	C/C	G/G	C/C	T/C	T/G	T/C	A/A	T/C	G/A	6	0.0128	0.0082	-0.0124	0.0147	-0.0437	0.0122	0.0015	0.0106	-0.0011	-0.0099
Low	3.93	2.13036	5	67.6441	T/C	G/G	A/A	T/T	G/A	C/C	G/G	C/C	C/C	G/G	C/C	A/G	T/C	G/G	5	-0.0093	-0.0036	0.0363	-0.0278	-0.0219	-0.0086	0.0095	0.0265	-0.0178	-0.0099
Low	5.19	3.5687	5	54.1355	C/C	G/G	A/A	T/T	G/A	C/C	G/G	C/C	T/T	G/G	C/C	A/G	T/C	G/G	4	-0.0173	0.0169	-0.016	-0.0004	-0.0154	-0.0168	-0.0064	-0.0043	-0.0073	-0.0125
Low	5.13	3.33036	5	53.5496	T/C	G/G	A/A	T/T	A/A	C/C	G/G	C/C	T/C	G/G	C/C	G/G	T/T	G/G	5	0.0088	-0.0303	-0.0017	0.0198	-0.0277	0.0102	0.0189	0.0011	0.0026	-0.0228
Low	8.33	6.53036	5	61.3689	T/C	G/G	A/A	T/T	A/A	C/C	G/G	C/C	C/C	G/G	T/T	A/G	T/C	G/G	5	-0.008	-0.0078	0.0069	0.0004	-0.0021	0.0171	-0.0303	-0.0056	0.002	0.019
Low	4.14	2.6388	5	58.2916	C/C	G/G	G/A	T/T	A/A	C/C	G/T	C/C	T/C	G/G	T/C	A/G	T/C	G/G	3	0.016	-0.0129	0.0114	-0.0229	-0.0044	-0.0232	0.0001	0.0048	-0.0133	0.0271
Low	3.62	2.28933	5	51.7837	T/T	G/G	G/A	T/C	A/A	G/G	G/T	T/C	C/C	G/G	C/C	G/G	T/T	G/G	4	-0.0046	-0.0247	0.0311	-0.0276	0.023	-0.0046	-0.0034	0.0188	0.0085	0.0242
Low	3.52	1.5224	5	63.1814	T/T	G/G	A/A	T/T	G/A	C/C	T/T	C/C	T/C	G/G	T/C	A/G	T/C	G/G	6	0.0357	0.0083	0.0234	0.0065	0.0117	-0.0124	0.0085	-0.0178	0.0129	0.0094
Low	3.99	2.32367	5	67.3539	T/C	G/G	G/A	T/T	A/A	C/C	G/G	C/C	T/T	G/G	T/C	A/G	C/C	G/G	4	0.0318	0.0107	-0.0069	0.0201	0.0031	-0.0049	-0.0098	-0.029	-0.0077	-0.023
Low	4.33	2.48037	5	64.7693	T/T	G/G	G/A	T/T	A/A	G/C	G/T	C/C	T/C	G/G	C/C	A/G	T/C	G/G	5	0.0115	-0.0111	-0.0055	-0.018	-0.0518	0.0034	0.0023	0.0059	-0.0005	0.0135
Low	4.56	2.9387	5	53.7057	C/C	G/G	A/A	T/T	G/A	C/C	G/G	C/C	C/C	T/G	C/C	G/G	T/T	G/G	4	0.0045	-0.0115	0.0017	0.0096	-0.0173	-0.0167	-0.023	0.0045	0.0013	0.035
Low	3.5	1.26195	5	64.8652	T/T	A/A	G/A	T/T	G/A	C/C	G/G	C/C	T/C	T/T	T/T	A/A	C/C	A/A	7	-0.0034	-0.0142	-0.0122	0.029	-0.0024	-0.0195	0.0175	0.0128	-0.0101	-0.0072
Low	3.29	1.49036	5	65.3881	T/C	G/G	A/A	T/T	A/A	C/C	G/G	C/C	T/T	G/G	C/C	A/G	T/C	G/G	5	-0.0173	-0.0275	-0.0052	0.0065	-0.0009	0.0029	-0.0035	-0.0256	-0.0089	0.0036
Low	5.12	3.4987	5	65.8891	C/C	G/G	A/A	T/T	G/A	G/C	G/G	T/C	T/C	T/G	C/C	A/G	T/C	G/G	4	0.0092	0.011	-0.0061	0.0349	-0.0148	0.0011	-0.011	0.023	-0.005	0.0236
High	9.47	7.4904	5	63.1129	T/C	G/A	A/A	T/T	G/A	G/C	G/G	T/C	T/C	T/G	T/C	G/G	T/T	G/A	6	0.0062	0.0077	-0.0135	0.0206	0.0335	0.0029	-0.0136	0.0014	-0.0173	0.0151
Low	6.26	4.59367	5	66.3381	T/C	G/G	G/A	T/T	G/A	C/C	G/T	C/C	C/C	T/G	T/C	A/G	T/C	G/G	4	-0.0063	-0.028	-0.0356	0.0329	0.0294	-0.0236	-0.0254	0.0148	0.0036	-0.0003
High	4.67	3.01868	5	67.8439	C/C	G/A	G/A	T/T	A/A	G/C	G/T	C/C	T/C	T/G	T/C	A/G	T/C	G/A	4	0.0405	0.0116	0.0111	0.0128	-0.0019	-0.0068	-0.0146	-0.0008	0.0072	0.0275
Low	4.06	2.26036	5	64.2437	T/C	G/G	A/A	T/T	A/A	C/C	G/G	C/C	T/C	G/G	C/C	A/G	T/C	G/G	5	0.0129	0.0387	-0.0224	-0.0014	-0.0123	-0.0342	-0.0178	0.0025	0.0126	0.04
High	6.05	4.26657	5	54.9678	C/C	G/A	A/A	T/T	A/A	C/C	G/T	C/C	C/C	T/G	C/C	A/G	T/C	G/A	5	-0.0094	0.0052	0.0312	-0.0053	-0.0139	0.0035	-0.0072	0.0039	0.0213	-0.0094
Low	3.2	1.6988	5	57.1855	C/C	G/G	G/A	T/T	A/A	C/C	G/G	C/C	C/C	T/G	C/C	A/A	C/C	G/G	3	0.0099	-0.009	-0.0021	-0.0061	-0.0063	0.0032	0.0137	-0.0207	0.0202	0.0027
Low	6.66	4.81037	5	56.6708	T/T	G/G	G/A	T/T	A/A	C/C	G/G	T/C	C/C	G/G	T/C	A/G	T/C	G/G	5	0.0065	0.0282	-0.0088	-0.0103	-0.0135	-0.0136	0.0152	0.0185	-0.0087	-0.0245
Low	3.31	1.64367	5	59.5291	T/C	G/G	G/A	T/T	A/A	C/C	G/T	C/C	C/C	T/G	T/C	A/G	T/C	G/G	4	0.0082	-0.0034	0.0109	0.0158	-0.0158	0.0054	0.0055	0.0017	0.0136	0.0115
High	8.14	6.9736	5	63.0992	C/C	G/G	A/A	T/C	A/A	G/C	T/T	C/C	T/C	T/G	T/C	A/G	T/C	G/G	3	-0.0089	-0.0182	0.0018	0.0066	-0.0165	0.0167	-0.0073	0.0117	-0.0015	-0.0031
Low	5.77	4.10367	5	66.5681	T/C	G/G	G/A	T/T	G/A	G/C	G/G	C/C	T/C	G/G	C/C	A/G	T/C	G/G	4	0.0129	0.0003	0.0043	-0.0318	0.0034	-0.0086	0.0104	-0.0301	0.0116	-0.0245
Low	4.04	2.5388	5	60.1917	C/C	G/G	G/A	T/T	G/G	G/C	G/G	C/C	T/T	G/G	C/C	G/G	T/T	G/G	3	0.0004	0.0008	0.0284	0.0156	-0.0096	0.0194	0.0221	0.0315	-0.0089	0.0089
Low	5.88	4.06355	5	57.1581	C/C	A/A	G/A	T/T	A/A	C/C	G/T	C/C	C/C	T/T	T/T	A/A	C/C	A/A	5	0.0133	-0.0139	0.002	0.0022	0.0252	-0.011	-0.0173	-0.0067	0.0427	-0.008
Low	5.03	3.36367	5	66.4613	T/C	G/G	G/A	T/T	A/A	C/C	G/G	C/C	T/T	G/G	C/C	A/G	T/C	G/G	4	0.0241	0.0122	0.0104	-0.0274	-0.0111	0.0067	-0.0029	-0.024	0.0028	-0.0309
Low	8.65	6.99868	5	59.2553	C/C	G/A	G/A	T/T	A/A	C/C	G/T	T/C	T/C	T/G	T/C	G/G	T/T	G/A	4	0.0046	-0.016	-0.0186	0.0138	0.0014	0.0084	0.0215	0.0107	0.0067	0.0034
High	4.06	2.22703	5	58.5955	T/C	G/A	G/A	T/T	G/A	G/C	G/G	C/C	T/C	T/G	C/C	A/G	T/C	G/A	5	-0.0111	0.0024	0.0039	-0.0159	0.0085	-0.0152	-0.0124	0.0225	0.0155	0.0049
Low	3.55	1.70037	5	68.0903	T/T	G/G	G/A	T/T	G/A	C/C	G/G	T/C	T/T	T/G	C/C	G/G	T/T	G/G	5	0.0281	0.0019	-0.0284	0.0173	0.0001	-0.0139	0.0143	0.0254	-0.0111	0.0049
High	9	7.33367	5	67.9151	T/C	G/G	G/A	T/T	A/A	C/C	G/T	C/C	T/C	G/G	T/C	A/A	C/C	G/G	4	0.0136	0.0183	-0.0079	0.0176	-0.0327	-0.036	0.0089	0.0007	-0.0251	0.0086
Low	5.49	3.65703	5	67.2882	T/C	G/A	G/A	T/T	A/A	G/C	G/G	C/C	C/C	G/G	T/C	A/G	T/C	G/A	5	0.009	-0.0179	-0.0236	0.0255	0.0102	0.0018	0.005	-0.0136	-0.0162	0.0308
Low	4.03	2.19703	5	61.0568	T/C	G/A	G/A	T/T	G/A	C/C	G/G	C/C	T/C	T/G	C/C	A/G	T/C	G/A	5	0.0247	0.0013	0.0009	0.0086	-0.0076	-0.0041	-0.0227	0.0255	0.0329	-0.0273
Low	3.1	1.571	5	58.7351	C/C	G/A	G/G	T/T	A/A	C/C	G/G	C/C	T/T	T/G	T/T	A/G	T/C	G/A	3	-0.0128	0.0188	-0.0194	0.0029	0.0128	0.0301	0.0136	0.0321	-0.0163	0.0255
High	4.26	2.59367	5	58.7324	T/C	G/G	G/A	T/T	A/A	C/C	G/T	T/C	T/C	T/G	T/T	A/G	T/C	G/G	4	0.0088	0.0034	0.0132	-0.0131	0.0201	-0.0054	0.017	-0.0002	-0.0179	-0.0111
Low	5.69	4.0687	5	60.9856	C/C	G/G	A/A	T/T	A/A	C/C	G/G	C/C	C/C	G/G	C/C	A/G	T/C	G/G	4	0.0207	-0.0098	0.005	0.0236	-0.0181	0.0333	0.0123	0.0118	-0.0026	0.0092
Low	4.3	2.3204	5	60.0383	T/C	G/A	A/A	T/T	G/A	C/C	G/G	C/C	T/C	T/G	T/C	A/G	T/C	G/A	6	-0.013	-0.0136	0.0071	0.0261	-0.007	0.0008	-0.037	0.0358	0.0027	-0.0168
Low	4.15	2.49868	5	62.2286	C/C	G/A	G/A	T/T	G/A	C/C	G/G	C/C	T/C	T/G	T/C	A/A	C/C	G/A	4	0.0274	0.0076	-0.012	0.0175	0.0114	-0.0456	-0.0184	0.0171	0.0207	-0.0027
Low	5.74	4.1971	5	60.7556	T/C	G/G	G/G	T/T	G/A	G/C	G/G	C/C	C/C	G/G	C/C	A/G	T/C	G/G	3	0.0197	0.0222	0.0129	0.0099	-0.0008	-0.0165	-0.0064	0.0016	-0.0473	-0.002
Low	8.32	6.47037	5	68.5394	T/T	G/G	G/A	T/T	G/A	C/C	G/G	C/C	T/C	T/G	C/C	A/A	C/C	G/G	5	-0.0135	-0.0066	-0.0245	-0.0167	-0.0003	0.0039	-0.0009	-0.006	0.0073	-0.001
Low	4.89	3.3888	5	70.2724	C/C	G/G	G/A	T/T	A/A	G/C	G/G	C/C	T/C	G/G	C/C	A/A	C/C	G/G	3	0.0053	-0.0387	-0.0028	-0.0002	0.0234	0.0053	-0.0204	-0.0274	-0.0028	-0.0075
Low	3.21	1.42657	5	55.2553	C/C	G/A	A/A	T/T	G/G	G/C	G/G	C/C	T/C	T/G	C/C	A/G	T/C	G/A	5	-0.0058	0.0023	-0.0221	0.0151	-0.0049	0.0103	-0.0113	0.0078	-0.0131	-0.0178
Low	5.52	3.68703	5	56.7529	T/C	G/A	G/A	T/T	G/A	G/C	G/T	C/C	T/C	T/T	C/C	A/A	C/C	G/A	5	0.0094	0.0282	-0.009	-0.0084	-0.0031	-0.0037	-0.0233	0.0035	-0.0169	-0.0084
High	5.76	4.09367	5	67.3402	T/C	G/G	G/A	T/T	A/A	G/C	G/G	C/C	T/C	T/G	T/C	A/A	C/C	G/G	4	0.014	0.0193	-0.0145	0.0067	0.0241	0.0092	0.006	-0.0226	0.0105	-0.0054
Low	3.95	2.11703	5	62.475	T/C	G/A	G/A	T/T	A/A	C/C	G/T	C/C	T/C	T/G	C/C	A/A	C/C	G/A	5	-0.0082	0.0143	-0.0252	0.0082	-0.0006	-0.0328	-0.0031	-0.0117	-0.0106	-0.0051
Low	7.82	6.3188	5	64.345	C/C	G/G	G/A	T/T	G/A	G/C	G/T	C/C	T/T	G/G	C/C	A/A	C/C	G/G	3	0.0185	0.0202	-0.0002	-0.014	0.0342	0.0008	0.0205	0.0231	0.0186	-0.0178
Low	5.99	4.6	5	66.0643	C/C	G/G	G/G	T/T	G/A	G/C	G/G	T/C	C/C	G/G	C/C	A/A	C/C	G/G	2	-0.013	0.0088	-0.0088	-0.0054	0.0296	0.0036	-0.0362	0.0342	-0.0286	0.0039
Low	6.58	4.78036	5	54.6174	T/C	G/G	A/A	T/T	A/A	C/C	G/T	C/C	C/C	G/G	T/C	A/A	C/C	G/G	5	-0.008	0.0088	0.0222	0.0065	0.0289	0.0106	0.0109	0.0051	0.0033	0.0017
Low	9.7	8.1988	5	62.037	C/C	G/G	G/A	T/T	A/A	C/C	G/G	C/C	T/C	G/G	C/C	A/G	T/C	G/G	3	0.0159	-0.0159	-0.0255	-0.0058	-0.0116	-0.0189	-0.0113	0.0082	-0.0097	0.0104
Low	4.17	2.47281	5	61.0322	T/C	G/A	G/G	T/T	A/A	G/G	G/G	C/C	C/C	T/G	T/C	G/G	T/T	G/A	4	-0.0048	0.0052	0.0099	-0.0068	-0.0091	-0.0052	-0.0023	-0.0159	-0.0019	-0.0077
Low	4.38	2.99	5	62.5161	C/C	G/G	G/G	T/T	A/A	G/C	G/G	C/C	T/C	G/G	C/C	A/G	T/C	G/G	2	-0.0133	0.0272	-0.0086	0.0038	-0.0009	0.0341	-0.0003	-0.0185	-0.0057	0.0073
Low	4.51	2.72657	5	54.4203	C/C	G/A	A/A	T/T	G/G	C/C	G/G	C/C	T/C	T/G	T/C	A/A	C/C	G/A	5	-0.0221	-0.0026	0.0144	0.0143	-0.0336	0.0162	0.0311	0.0254	-0.0054	0.013
Low	7.49	5.82367	5	65.9411	T/C	G/G	G/A	T/T	A/A	C/C	G/G	C/C	T/T	G/G	C/C	A/A	C/C	G/G	4	0.0061	-0.0043	-0.0162	-0.0074	0.0152	-0.0369	0.0241	-0.0118	0.0078	-0.0088
Low	5.56	3.5624	5	59.2197	T/T	G/G	A/A	T/T	G/G	C/C	G/G	C/C	T/T	G/G	T/C	A/G	T/C	G/G	6	-0.0101	0.001	-0.0003	-0.0045	-0.004	0.045	0.0096	0.0148	-0.0028	-0.0002
Low	5.4	3.60036	5	65.2567	T/C	G/G	A/A	T/T	G/A	G/C	G/G	C/C	C/C	T/G	T/C	A/A	C/C	G/G	5	-0.0103	-0.0299	0.0422	0.0286	-0.0423	-0.0295	0.0032	0.0087	-0.0148	0.0165
Low	3.49	2.3236	5	65.3279	C/C	G/G	A/A	T/C	A/A	C/C	G/G	T/C	T/C	G/G	T/C	A/A	C/C	G/G	3	-0.0115	-0.0315	0.0025	0.0191	0.0157	-0.008	0.01	-0.0087	-0.0174	0.0079
Low	3.09	1.5471	5	57.5332	T/C	G/G	G/G	T/T	A/A	C/C	G/G	C/C	T/C	G/G	C/C	A/G	T/C	G/G	3	-0.0093	-0.03	-0.0161	-0.0014	-0.0011	-0.0036	-0.0143	-0.0014	0.0164	-0.0026
Low	8.14	6.952	5	65.681	C/C	G/A	G/A	T/C	G/A	C/C	G/G	C/C	C/C	T/G	T/C	G/G	T/T	G/A	3	-0.0135	-0.0107	0.0049	-0.0435	-0.0047	0.0117	0.0137	-0.006	0.0117	0.0099
Low	3.23	1.57868	5	66.089	C/C	G/A	G/A	T/T	G/A	C/C	G/T	C/C	C/C	T/G	T/C	A/A	C/C	G/A	4	0.0072	0.0153	0.0051	0.0225	-0.0205	-0.005	-0.0172	0.0057	-0.0021	0.0092
Low	5.2	3.6988	5	60.7173	C/C	G/G	G/A	T/T	G/A	G/C	G/G	C/C	T/T	G/G	T/C	A/A	C/C	G/G	3	0.0049	-0.008	0.011	0.0064	-0.0008	0.0207	-0.0183	0.0065	-0.0076	0.0006
Low	4.24	2.54281	5	65.2594	T/C	G/A	G/G	T/T	A/A	G/C	T/T	C/C	T/C	T/G	T/C	A/A	C/C	G/A	4	0.0115	-0.0226	-0.016	0.0046	0.0076	0.0196	0.0344	0.0075	0.0104	-0.0091
Low	5.12	3.32036	5	64.6872	T/C	G/G	A/A	T/T	A/A	C/C	G/T	C/C	T/C	G/G	C/C	A/A	C/C	G/G	5	0.0252	-0.0151	-0.0155	0.0153	-0.0204	0.0256	0.0349	0.0192	-0.0273	-0.0225
Low	3.4	1.8988	7	63.2088	C/C	G/G	G/A	T/T	A/A	C/C	G/G	C/C	T/C	T/G	T/C	G/G	T/T	G/G	3	-0.0074	0.0249	-0.0183	-0.008	0.0034	0.012	0.0306	-0.0015	-0.0262	-0.0081
High	3.8	2.01657	7	66.8994	C/C	G/A	A/A	T/T	G/A	C/C	G/T	T/C	T/C	T/G	C/C	A/G	T/C	G/A	5	-0.0082	-0.02	-0.0206	0.0115	-0.0054	0.0249	0.0279	-0.0439	-0.0269	-0.003
High	9.8	8.2571	7	68.8268	T/C	G/G	G/G	T/T	A/A	C/C	G/G	C/C	T/C	T/G	C/C	A/A	C/C	G/G	3	0.0047	-0.0147	0.0166	-0.0186	-0.0105	0.0173	-0.0041	0.0307	-0.0104	0.0083
Low	6.9	5.679	7	67.8056	T/C	G/A	G/G	T/C	G/A	C/C	G/G	C/C	T/C	T/T	T/C	G/G	T/T	G/A	3	0.0014	-0.007	-0.0111	0.0011	-0.0223	-0.0016	-0.0192	0.0204	-0.0271	0.0042
Low	4.3	2.45037	7	56.7803	T/T	G/G	G/A	T/T	A/A	G/G	T/T	C/C	T/C	G/G	C/C	A/A	C/C	G/G	5	-0.0107	0	0.0337	-0.0124	0.0111	-0.0137	0.0302	0.0235	0.0355	-0.0235
Low	9.1	7.26704	7	60.0958	T/C	G/A	G/A	T/T	A/A	C/C	G/T	C/C	T/C	T/G	T/C	A/A	C/C	G/A	5	0.011	-0.0233	-0.0146	-0.0236	-0.0031	0.0123	0.0022	0.0135	0.0365	-0.0071
Low	4.1	2.26703	7	61.0431	T/C	G/A	G/A	T/T	A/A	C/C	G/T	C/C	T/T	T/G	C/C	A/G	T/C	G/A	5	-0.0167	0.033	-0.0287	-0.016	0.0168	0.0032	-0.0017	-0.0185	0.0319	-0.0029
Low	4.9	3.82	7	52.7036	C/C	G/G	G/A	T/C	A/A	C/C	G/T	C/C	T/C	T/G	C/C	A/A	C/C	G/G	2	-0.0037	-0.0335	-0.0073	0.0141	0.01	0.0101	-0.0019	-0.0033	-0.0063	0.0037
Low	5.1	3.40281	7	68.8789	T/C	G/A	G/G	T/T	G/A	C/C	G/T	C/C	T/C	T/G	C/C	A/A	C/C	G/A	4	-0.0093	0.0271	-0.0213	-0.0146	-0.0032	0.0094	0.0029	0.0377	-0.0065	0.0395
High	5.4	3.7787	7	63.9836	C/C	G/G	A/A	T/T	A/A	C/C	G/G	C/C	C/C	T/G	C/C	G/G	T/T	G/G	4	-0.0171	0.0127	0.0274	0.0087	-0.0085	-0.0132	-0.0213	-0.0037	0.0072	0.0123
High	5.2	3.53367	7	60.9692	T/C	G/G	G/A	T/T	G/A	G/C	G/T	C/C	T/C	T/G	T/C	A/G	T/C	G/G	4	-0.0153	-0.0042	-0.0203	0.0111	-0.0225	0.004	0.0164	0.0009	-0.0389	-0.0059
High	4	2.3787	7	58.5681	C/C	G/G	A/A	T/T	A/A	C/C	G/T	C/C	T/C	G/G	C/C	G/G	T/T	G/G	4	0.0057	0.0115	-0.0131	-0.0335	-0.0284	-0.0332	-0.024	-0.0005	-0.0162	0.0211
Low	4.2	3.09	7	57.6263	T/C	G/G	G/G	T/C	G/A	C/C	G/G	C/C	C/C	G/G	C/C	A/G	T/C	G/G	2	0.0141	0.0009	-0.0084	0.0076	0.0315	-0.0228	-0.0185	0.0161	-0.0311	-0.007
Low	5.2	3.53367	7	66.9076	T/C	G/G	G/A	T/T	G/G	C/C	T/T	T/C	T/T	T/G	C/C	A/A	C/C	G/G	4	0.0029	-0.0016	0.0013	0.0147	0.0021	-0.0137	0.0058	-0.0364	-0.0067	-0.0074
Low	4.2	2.53367	7	67.8029	T/C	G/G	G/A	T/T	A/A	C/C	T/T	C/C	T/T	T/G	T/C	A/A	C/C	G/G	4	0.0115	0.0369	-0.001	-0.0283	0.0081	0.0294	0.0187	0.008	0.0255	0.0116
High	4.7	3.3932	7	67.9699	C/C	A/A	G/A	T/C	G/A	G/C	G/G	C/C	C/C	T/T	T/C	A/G	T/C	A/A	4	-0.0217	-0.0085	-0.0234	0.0198	-0.0344	-0.0217	0.006	0.0131	-0.0006	-0.0077
Low	4.3	2.7988	7	63.2854	C/C	G/G	G/A	T/T	A/A	G/C	G/G	C/C	T/C	T/G	C/C	A/G	T/C	G/G	3	0.003	-0.0001	0.002	-0.0068	-0.0066	-0.0004	-0.0068	-0.006	0.0089	-0.0082
Low	3.8	2.14868	7	57.6865	C/C	G/A	G/A	T/T	A/A	C/C	G/T	T/C	T/C	G/G	T/C	G/G	T/T	G/A	4	0.0062	-0.0103	-0.0193	0.0098	-0.0077	0.0091	-0.0111	-0.0291	0.0079	0.0308
Low	3.5	1.8787	7	64.104	C/C	G/G	A/A	T/T	A/A	C/C	G/T	C/C	T/C	T/G	C/C	A/A	C/C	G/G	4	0.0066	0.0052	-0.0376	-0.0396	0.0269	-0.0109	-0.0381	-0.012	0.0396	0.0242
Low	6.1	4.26703	7	59.7755	T/C	G/A	G/A	T/T	A/A	C/C	G/G	C/C	C/C	T/G	T/C	A/G	T/C	G/A	5	-0.0154	0.0449	0.025	-0.022	0.0264	-0.0311	-0.0017	-0.0166	0.0351	-0.0301
Low	4.9	3.10036	7	59.5893	T/C	G/G	A/A	T/T	G/A	C/C	G/G	T/C	T/C	T/G	C/C	A/G	T/C	G/G	5	0.0157	0.0213	0.0223	-0.0042	-0.005	-0.0084	0.0369	0.0099	-0.0219	0.0086
Low	7.2	5.40036	7	61.4565	T/C	G/G	A/A	T/T	G/A	G/C	G/T	C/C	T/C	T/G	T/C	A/G	T/C	G/G	5	0.0367	-0.0273	0.0163	0.0172	-0.0138	-0.0042	0.0162	-0.0203	-0.0103	0.0178
Low	3.1	0.922437	7	66.3162	T/C	A/A	A/A	T/T	A/A	C/C	G/T	C/C	T/C	T/T	T/T	A/A	C/C	A/A	7	-0.023	-0.0041	-0.0015	-0.0336	0.0125	-0.0059	0.0315	0.0113	0.0223	0.0018
Low	3.7	2.03367	7	66.0287	T/C	G/G	G/A	T/T	A/A	G/C	G/G	C/C	T/C	G/G	C/C	G/G	T/T	G/G	4	0.0093	0.0116	0.0112	-0.003	-0.0254	-0.0111	-0.0111	0.0009	-0.0063	0.0047
Low	4.8	3.41	7	59.2909	C/C	G/G	G/G	T/T	A/A	C/C	G/G	T/C	C/C	G/G	T/C	A/G	T/C	G/G	2	0.0439	-0.0115	-0.0176	-0.0013	0.0125	0.0124	0.0185	0.0087	0.0036	-0.0014
Low	4.5	2.70036	7	61.0349	T/C	G/G	A/A	T/T	A/A	C/C	G/T	C/C	T/C	G/G	C/C	A/G	T/C	G/G	5	-0.027	0.018	0.008	-0.0051	0.0338	0.0115	0.0216	-0.0058	-0.0122	0.0022
Low	3.1	1.26703	7	51.4935	T/C	G/A	G/A	T/T	G/A	C/C	G/G	C/C	T/C	T/G	T/T	A/G	T/C	G/A	5	-0.0168	-0.0119	0.0174	-0.0151	-0.0125	0.013	-0.039	0.0226	-0.0313	-0.0222
Low	5.8	4.01657	7	59.4141	C/C	G/A	A/A	T/T	G/A	C/C	G/G	C/C	T/T	T/G	C/C	G/G	T/T	G/A	5	-0.0224	-0.0025	-0.0005	-0.0137	0.0118	-0.0405	-0.0138	-0.0211	-0.0178	-0.0044
Low	4.6	2.93367	7	60.0027	T/C	G/G	G/A	T/T	A/A	C/C	G/G	C/C	T/C	G/G	C/C	A/G	T/C	G/G	4	-0.0217	-0.0066	0.0129	0.0036	0.0013	-0.008	0.0047	0.0061	-0.0058	-0.0098
Low	6.2	4.36703	7	51.0609	T/C	G/A	G/A	T/T	A/A	G/C	G/T	C/C	C/C	T/T	C/C	G/G	T/T	G/A	5	-0.0229	-0.0175	-0.0286	-0.0118	0.0138	-0.0015	0.0088	-0.0183	0.0106	0.0049
Low	3	1.20036	7	65.6947	T/C	G/G	A/A	T/T	A/A	C/C	G/T	C/C	T/C	T/G	C/C	A/G	T/C	G/G	5	0.0097	-0.0015	-0.0305	-0.0286	0.0107	-0.0138	-0.0244	0.0138	0.0109	-0.0127
Low	3.9	1.70264	7	65.3087	T/T	G/A	A/A	T/T	G/A	C/C	G/T	C/C	T/T	T/G	T/C	A/A	C/C	G/A	7	-0.0118	-0.0016	0.0079	-0.0248	0.0005	-0.015	0.0378	0.0147	-0.0219	-0.0283
Low	7.7	5.90036	7	56.7392	T/C	G/G	A/A	T/T	A/A	C/C	G/G	C/C	T/C	G/G	T/C	A/G	T/C	G/G	5	-0.0033	0.01	-0.0001	-0.004	-0.0027	0.0389	-0.0117	0.0128	0.0273	-0.0248
Low	4.9	3.23367	7	59.5729	T/C	G/G	G/A	T/T	A/A	C/C	G/G	C/C	T/T	G/G	C/C	G/G	T/T	G/G	4	-0.0158	0.0288	-0.0151	0.0109	0.0005	-0.0372	0.0016	0.0039	-0.0191	0.0129
Low	3.2	1.41657	7	64.3532	C/C	G/A	A/A	T/T	A/A	C/C	G/G	C/C	C/C	T/T	T/C	A/G	T/C	G/A	5	-0.0107	0.0065	-0.0207	0.0006	0.0095	-0.0267	-0.0116	-0.0214	-0.0213	0.0218
Low	3.3	1.50036	7	60.9802	T/C	G/G	A/A	T/T	G/A	G/C	G/T	T/C	C/C	G/G	T/C	A/G	T/C	G/G	5	0.0002	0.0133	0.0176	-0.0447	0.0175	0.0003	-0.0106	0.001	0.0071	0.015
Low	4.6	3.21	7	66.6858	C/C	G/G	G/G	T/T	A/A	G/C	G/T	T/C	T/C	G/G	C/C	A/G	T/C	G/G	2	-0.0174	-0.0173	-0.0309	-0.0083	0.0253	-0.0257	0.04	0.0009	-0.0204	-0.0058
Low	4.7	3.04868	7	61.2375	C/C	G/A	G/A	T/T	A/A	C/C	G/G	T/C	T/C	T/G	T/T	A/G	T/C	G/A	4	-0.0298	-0.0298	0.0025	-0.0003	-0.0185	0.0013	0.0228	0.0164	-0.0165	-0.0106
Low	3	1.34868	7	57.1526	C/C	G/A	G/A	T/T	G/A	C/C	G/G	C/C	T/C	G/G	C/C	A/G	T/C	G/A	4	-0.0114	-0.0172	-0.0308	0.0172	-0.0272	0.0228	0.0071	-0.0118	0.0072	-0.017
Low	4.4	2.4204	7	70.5462	T/C	G/A	A/A	T/T	A/A	G/C	G/T	C/C	T/C	T/G	T/T	A/G	T/C	G/A	6	0.0144	-0.0212	0.0365	0.0127	0.0239	0.0163	0.0087	-0.0009	0.0021	-0.0011
Low	4.2	2.40036	7	67.1485	T/C	G/G	A/A	T/T	A/A	G/C	G/T	C/C	T/T	G/G	C/C	A/G	T/C	G/G	5	-0.0211	-0.0235	-0.0103	-0.0089	-0.008	-0.0124	-0.0175	-0.0077	0.0115	0.0027
Low	6.1	4.5988	7	67.4689	C/C	G/G	G/A	T/T	A/A	C/C	G/T	C/C	T/T	G/G	T/T	A/G	T/C	G/G	3	-0.0023	-0.0179	-0.027	-0.0055	-0.0155	0.0187	-0.0056	0.0195	-0.0263	-0.0245
High	8.3	6.46703	7	59.6468	T/C	G/A	G/A	T/T	A/A	G/C	T/T	C/C	T/C	T/G	T/C	A/G	T/C	G/A	5	0.0001	0.0184	-0.0186	0.0205	0.0165	-0.0375	0.0165	0.0339	0.011	0.0045
Low	5.7	4.03367	7	69.7358	T/C	G/G	G/A	T/T	A/A	C/C	T/T	C/C	T/C	G/G	C/C	A/A	C/C	G/G	4	-0.0157	-0.0189	-0.0069	-0.011	0.0073	-0.0243	0.0035	0.0254	-0.0265	0.04
Low	5.4	4.29	7	70.2697	T/C	G/G	G/G	T/C	G/A	C/C	G/G	T/C	C/C	T/G	C/C	G/G	T/T	G/G	2	-0.0103	-0.0018	-0.0139	-0.0094	-0.0049	-0.0046	0.0037	0.0168	-0.0083	0.0033
Low	4.9	3.24868	7	65.0486	C/C	G/A	G/A	T/T	G/A	C/C	G/G	C/C	T/C	T/G	T/C	G/G	T/T	G/A	4	0.0117	0.0139	-0.0068	-0.0111	-0.0253	0.0164	0.0144	0.0295	0.0009	-0.0094
Low	3.4	2.01	7	58.2615	C/C	G/G	G/G	T/T	G/A	G/C	G/T	C/C	C/C	G/G	C/C	A/G	T/C	G/G	2	0.0215	-0.0068	-0.0146	-0.0269	-0.0082	0.0301	0.0098	-0.0436	0.0169	0.0271
Low	6.6	5.379	7	67.551	T/C	G/A	G/G	T/C	A/A	C/C	G/G	C/C	T/C	T/G	C/C	G/G	T/T	G/A	3	-0.0006	-0.0197	-0.0128	0.0107	-0.0067	0.0132	-0.0128	0.0033	0.0095	0.0318
Low	4.7	2.7204	7	70.0726	T/C	G/A	A/A	T/T	A/A	C/C	G/T	C/C	T/T	T/G	T/C	A/A	C/C	G/A	6	0.001	-0.0166	-0.0071	-0.0449	-0.0105	0.0025	0.0038	-0.0306	-0.0067	-0.0072
Low	3.3	1.3204	7	69.1554	T/C	G/A	A/A	T/T	A/A	G/C	G/G	C/C	T/T	T/T	T/C	A/G	T/C	G/A	6	0.0055	-0.0147	-0.0043	-0.011	0.0182	0.0246	-0.0245	-0.0261	-0.0195	0.0091
High	3.5	1.9988	7	54.1629	C/C	G/G	G/A	T/T	A/A	G/C	G/G	C/C	C/C	G/G	C/C	G/G	T/T	G/G	3	-0.0045	0.0172	-0.0084	-0.0026	-0.0147	0.0033	-0.0286	-0.0394	-0.0154	-0.0014
Low	3.4	1.8988	7	68.4162	C/C	G/G	G/A	T/T	G/A	C/C	G/G	T/C	T/T	G/G	C/C	A/G	T/C	G/G	3	-0.008	0.0163	-0.0238	-0.0162	0.003	0.0196	-0.0273	0.0069	-0.0442	-0.0322
Low	3.8	2.37583	7	59.1403	T/C	G/A	A/A	T/C	G/A	G/C	G/T	C/C	C/C	G/G	T/C	A/G	T/C	G/A	5	-0.0103	0.0261	0.0178	0.0078	0.0053	0.012	0.0056	-0.0004	-0.0168	-0.0206
Low	4.1	2.571	7	62.8665	C/C	G/A	G/G	T/T	A/A	C/C	G/T	C/C	T/C	T/G	T/T	G/G	T/T	G/A	3	-0.0051	-0.0115	-0.0254	-0.0089	-0.0274	0.0017	0.0261	-0.0066	-0.0004	-0.0055
Low	3.8	2.13367	7	63.1896	T/C	G/G	G/A	T/T	A/A	C/C	G/T	C/C	T/T	G/G	T/C	A/A	C/C	G/G	4	0.0532	-0.0139	-0.0047	-0.0165	-0.0276	-0.0057	0.0236	0.0081	0.0227	-0.0414
High	3	1.7053	7	66.434	T/C	G/G	A/A	T/C	G/A	C/C	G/G	C/C	T/T	G/G	T/C	A/G	T/C	G/G	4	-0.0126	0.0046	0.0029	-0.0183	-0.0117	-0.0056	-0.0015	-0.0026	0.0341	-0.025
High	4.2	2.6988	7	70.0452	C/C	G/G	G/A	T/T	G/A	G/C	G/T	C/C	T/C	G/G	C/C	A/A	C/C	G/G	3	0.0334	0.0131	0.0053	-0.0029	-0.0089	-0.0265	-0.0156	-0.0047	0.0051	-0.0291
Low	3.6	2.0571	7	56.5257	T/C	G/G	G/G	T/T	A/A	C/C	G/T	C/C	T/C	G/G	T/T	A/G	T/C	G/G	3	0.0025	0.0067	-0.0064	-0.0305	0.0117	-0.0113	0.0109	-0.0219	-0.0151	0.0227
High	4.6	2.80036	7	66.7817	T/C	G/G	A/A	T/T	G/G	C/C	G/T	C/C	C/C	T/G	T/C	A/A	C/C	G/A	5	-0.0062	-0.0011	-0.0099	0.0293	0.0255	0.0257	0.0032	0.0026	0.0047	0.0076
Low	3.1	1.30036	7	61.013	T/C	G/G	A/A	T/T	A/A	G/C	G/G	C/C	T/C	G/G	C/C	A/A	C/C	G/G	5	0.0013	0.0065	-0.0138	-0.0287	-0.0185	-0.0149	-0.0156	-0.0165	0.0068	0.0019
High	8	5.96541	7	70.0726	T/T	G/A	G/A	T/T	G/A	C/C	G/G	C/C	T/T	T/G	T/T	A/A	C/C	G/A	6	-0.0156	0.0068	-0.0064	0.0128	-0.0064	-0.0116	0.0192	0.0303	-0.0008	-0.0184
Low	6.5	4.83367	7	53.0349	T/C	G/G	G/A	T/T	A/A	C/C	G/G	C/C	C/C	T/G	C/C	G/G	T/T	G/G	4	0.0011	-0.0074	0.029	-0.0003	-0.0212	-0.0262	0.0046	-0.0068	-0.0103	-0.0169
Low	4.5	2.83367	7	67.1321	T/C	G/G	G/A	T/T	A/A	C/C	G/T	C/C	C/C	G/G	C/C	A/G	T/C	G/G	4	0.0194	-0.0165	0.0122	-0.0283	-0.0164	-0.0017	-0.0259	-0.0248	0.0195	-0.0102
Low	4.3	2.63367	7	59.5866	T/C	G/G	G/A	T/T	A/A	C/C	G/T	C/C	T/C	G/G	C/C	A/A	C/C	G/G	4	0.0119	-0.0068	0.0203	0	-0.0089	0.0047	0.0116	0.0172	-0.0191	0.0214
High	6.3	4.50036	7	67.1814	T/C	G/G	A/A	T/T	A/A	G/C	G/G	C/C	T/C	G/G	C/C	G/G	T/C	G/G	5	-0.0042	0.0186	0.0291	0.0184	-0.0386	0.0088	-0.0071	0.002	-0.0294	-0.0043
Low	4.3	2.50036	7	68.501	T/C	G/G	A/A	T/T	G/A	G/G	G/T	C/C	C/C	G/G	T/C	A/G	T/C	G/G	5	-0.0133	-0.0113	-0.0115	-0.0164	0.0115	-0.0025	-0.0104	0.0213	-0.0196	0.0124
Low	5.9	4.06703	7	62.5024	T/C	G/A	G/A	T/T	G/A	C/C	G/G	C/C	C/C	T/G	T/C	G/G	T/T	G/A	5	0.0056	0.0069	-0.0124	-0.0077	-0.009	0.0218	0.0049	-0.0121	-0.0167	0.0208
Low	5.9	4.06703	7	61.7358	T/C	G/A	G/A	T/T	A/A	C/C	G/T	C/C	T/C	T/G	T/T	A/A	C/C	G/A	5	0.0251	0.0189	-0.0293	-0.0105	-0.0191	-0.0128	-0.01	0.0072	-0.0112	-0.0097
Low	3	1.0204	7	57.4073	T/C	G/A	A/A	T/T	A/A	C/C	G/G	T/C	C/C	T/G	T/T	A/G	T/C	G/A	6	0.0134	0.0002	0.0116	0.0007	-0.0156	-0.0175	-0.0106	0.0327	-0.0259	-0.0099
Low	5.7	4.1571	7	63.206	T/C	G/G	G/G	T/T	A/A	C/C	G/T	C/C	T/T	G/G	C/C	A/G	C/C	G/G	3	-0.0214	0.0432	-0.0157	-0.0298	-0.0301	-0.0022	-0.0103	0.0123	-0.0176	0.0138
Low	3.4	2.01	7	58.8775	C/C	G/G	G/G	T/T	A/A	C/C	G/T	C/C	T/C	G/G	C/C	A/A	C/C	G/G	2	0.0255	-0.0138	-0.0038	-0.005	0.0348	-0.0094	0.0085	0.0063	-0.0324	-0.0209
High	5.5	3.9571	7	58.1821	T/C	G/G	G/G	T/T	A/A	C/C	G/G	T/C	T/C	G/G	C/C	A/A	C/C	G/G	3	-0.0081	-0.0117	-0.0339	0.0123	0.0132	0.0105	0.0018	-0.0101	-0.0013	-0.0122
Low	4.1	2.44868	7	61.1143	C/C	G/A	G/A	T/T	A/A	G/C	G/G	C/C	T/C	T/G	C/C	A/G	T/C	G/A	4	0.0499	-0.0007	-0.0079	0.02	-0.0344	0.0023	-0.0101	0.0011	-0.0152	-0.0075
High	5.5	3.9988	7	59.7262	C/C	G/G	G/A	T/T	G/A	C/C	G/G	C/C	C/C	G/G	C/C	A/A	C/C	G/G	3	-0.006	-0.012	-0.0012	0.0028	-0.0261	0.0168	0.0322	0.0057	-0.0103	0.0012
Low	3	1.21657	7	55.6085	C/C	G/A	A/A	T/T	A/A	C/C	G/G	C/C	T/C	T/G	T/T	G/G	T/T	G/A	5	-0.0008	-0.0171	-0.0019	0.0095	0.0003	-0.0163	0.0209	-0.0392	0.0136	0.0097
High	6.8	5.2988	7	66.245	C/C	G/G	G/A	T/T	A/A	G/C	G/G	C/C	T/T	G/G	T/C	A/G	T/C	G/G	3	-0.0091	0.0306	0.0332	0.0136	0.0155	-0.0235	-0.0083	-0.0191	-0.003	-0.0139
Low	3.7	2.7	7	68.0082	C/C	G/G	G/G	T/C	A/A	G/G	T/T	C/C	T/T	G/G	C/C	G/G	T/T	G/G	1	0.0011	0.0104	-0.0091	0.0002	0.0146	0.0057	-0.0162	0.0284	-0.0031	0.0031
Low	9.4	7.56703	7	65.8207	T/C	G/A	G/A	T/T	A/A	C/C	G/T	C/C	T/T	T/G	T/C	A/G	T/C	G/A	5	-0.0084	0.0117	0.0251	0.0109	0.0008	0.0097	0.0211	0.0402	-0.0141	0.0129
Low	3.4	1.7787	7	69.0513	C/C	G/G	A/A	T/T	G/A	C/C	G/G	T/C	C/C	T/G	C/C	G/G	T/T	G/G	4	-0.0254	0.0489	-0.0032	-0.0057	0.0006	-0.0169	0.0182	0.0037	-0.0222	0.0094
Low	3.4	1.74868	7	67.4059	C/C	G/A	G/A	T/T	A/A	C/C	T/T	T/C	T/C	T/G	T/T	A/A	C/C	G/A	4	-0.0168	0.005	-0.0361	0.013	0.0092	-0.0421	0.0077	0.0022	-0.0051	0.0225
High	4.2	2.2024	7	65.8398	T/T	G/G	A/A	T/T	A/A	C/C	G/T	C/C	T/C	G/G	T/T	A/G	T/C	G/G	6	0.004	-0.0057	0.0014	-0.0304	-0.0063	0.0113	0.0205	-0.0255	0.0044	0.0109
Low	7.7	5.7204	7	62.538	T/C	G/A	A/A	T/T	G/A	G/G	G/T	C/C	T/C	G/G	T/C	A/G	T/C	G/A	6	-0.0017	-0.0072	0.0156	0.0061	-0.0234	-0.0023	-0.0134	0.0356	-0.0003	0.0156
Low	8.5	6.70036	7	65.6646	T/C	G/G	A/A	T/T	A/A	G/C	G/T	C/C	T/T	G/G	C/C	A/G	T/C	G/G	5	-0.0162	-0.003	-0.0129	-0.0266	0.0044	0.0072	-0.0162	0.0246	0.0164	-0.0202
High	3.5	1.8787	7	61.3333	C/C	G/G	A/A	T/T	G/A	C/C	G/G	C/C	T/C	G/G	T/T	A/G	T/C	G/G	4	-0.0168	-0.0058	-0.006	-0.0529	0.0112	0.0166	0.0245	-0.0013	0.0096	-0.0088
Low	3.6	2.0988	7	58.4887	C/C	G/G	G/A	T/T	A/A	G/C	G/G	C/C	T/C	G/G	C/C	A/G	T/C	G/G	3	-0.0009	0.0022	0.0183	-0.0252	0.0275	0.0076	-0.01	-0.0102	0.0098	0.0064
Low	3.1	1.30036	7	67.0007	T/C	G/G	A/A	T/T	G/A	C/C	G/T	C/C	T/C	T/G	C/C	G/G	T/C	G/G	5	0.0223	0.0043	-0.0102	0.0009	-0.0083	0.0138	0.0089	0.0152	0.0119	0.0245
Low	8.5	7.11	7	61.6537	C/C	G/G	G/G	T/T	A/A	C/C	G/G	C/C	C/C	T/G	C/C	A/G	T/C	G/G	2	-0.0148	-0.0119	0.0001	-0.0188	0.0029	-0.016	-0.0224	0.0153	-0.003	-0.0214
Low	5.3	3.7571	7	63.4771	T/C	G/G	G/G	T/T	G/A	G/C	T/T	T/T	C/C	G/G	C/C	G/G	T/T	G/G	3	-0.0155	-0.0063	0.0107	-0.0126	0.0174	-0.0219	-0.015	0.0031	-0.0185	-0.0204
High	7	5.4571	7	59.7153	T/C	G/G	G/G	T/T	A/A	C/C	T/T	T/C	C/C	G/G	C/C	A/G	T/C	G/G	3	-0.0215	0.0054	-0.0059	0.0261	-0.0013	0.0116	0.026	0.0077	-0.0038	-0.0044
Low	3.2	1.2204	7	64.0301	T/C	G/A	A/A	T/T	G/A	C/C	G/G	C/C	C/C	T/G	T/C	A/G	T/C	G/A	6	-0.0214	0.0019	0.0013	0.0113	0.0101	-0.0052	0.003	-0.0016	0.0155	-0.0073
Low	3.2	1.40036	7	68.6023	T/C	G/G	A/A	T/T	A/A	C/C	G/G	C/C	T/C	G/G	C/C	A/A	C/C	G/G	5	0.013	-0.0117	0.0083	-0.011	-0.0257	0.0019	-0.0078	0.0333	0.009	0.0171
Low	3.1	1.1024	7	52.1999	T/T	G/G	A/A	T/T	A/A	G/C	G/G	C/C	C/C	G/G	C/C	A/G	T/C	G/G	6	0.0404	0.022	-0.0284	0.0211	-0.0307	-0.0139	0.0214	0.0271	0.0203	0.0332
Low	8.6	7.4336	7	62.9815	C/C	G/G	A/A	T/C	A/A	C/C	G/T	C/C	T/T	G/G	T/C	A/G	T/C	G/G	3	0.0095	0.048	0.0225	-0.0089	-0.0047	0.0106	-0.0268	0.0198	0.0042	0.0109
Low	5.7	3.86703	7	52.5065	T/C	G/A	G/A	T/T	G/A	G/C	T/T	C/C	C/C	G/G	C/C	A/A	C/C	G/A	5	-0.0013	0.0314	0.0178	0.012	0.0119	-0.0245	-0.0089	-0.0027	-0.007	-0.0052
Low	5.2	3.54868	1	54.1355	C/C	G/A	G/A	T/T	A/A	G/C	G/G	C/C	T/T	T/G	T/C	A/A	C/C	G/A	4	0.0202	-0.017	0.01	-0.0062	-0.0167	0.0006	-0.0104	0.0136	0.0188	-0.0274
Low	3.2	1.36703	1	64.6927	T/C	G/A	G/A	T/T	G/A	G/C	G/T	C/C	T/T	T/G	T/C	A/A	C/C	G/A	5	0.0068	-0.0383	0.0149	0.0045	-0.0032	-0.0036	0.0121	0.0384	-0.0009	-0.0136
Low	7.3	5.46703	1	68.0821	T/C	G/A	G/A	T/T	A/A	C/C	G/T	C/C	T/C	T/G	C/C	A/G	T/C	G/A	5	0.0215	0.0113	-0.0393	0.0008	-0.0142	-0.0107	0.013	-0.0039	-0.0168	0.0058
Low	4.9	3.24868	1	61.9329	C/C	G/A	G/A	T/T	G/A	G/C	T/T	C/C	C/C	T/G	T/C	A/G	T/C	G/A	4	0.011	0.036	0.0033	0.0026	-0.0237	0.0122	0.0417	0.0019	0.0155	0.0054
Low	3.1	1.43367	1	60.2601	T/C	G/G	G/A	T/T	G/A	C/C	G/T	C/C	T/C	G/G	C/C	A/G	T/C	G/G	4	0.0214	-0.0067	-0.0131	0.0143	0.0133	0.0203	0.0163	0.0215	0.0089	-0.0074
Low	6.1	4.71	1	68.0274	C/C	G/G	G/G	T/T	A/A	G/C	G/G	C/C	T/C	G/G	T/C	A/A	C/C	G/G	2	0.0063	-0.0108	0.0166	0.0062	-0.0326	-0.007	0.0073	0.001	0.0248	-0.0093
Low	4.2	2.40036	1	66.5681	T/C	G/G	A/A	T/T	A/A	G/G	G/T	C/C	T/T	G/G	C/C	A/G	T/C	G/G	5	0.0131	0.0105	0.0269	-0.002	0.0095	0.0007	0.0145	-0.0379	0.0243	0.0121
Low	3.8	2.1787	1	69.681	C/C	G/G	A/A	T/T	G/A	C/C	G/G	C/C	T/C	G/G	T/C	G/G	T/T	G/G	4	0.0199	0.0107	0.0042	-0.0144	0.0212	-0.0065	0.0206	-0.0102	-0.0079	0.0112
Low	3	1.89	1	58.6585	T/C	G/G	G/G	T/C	A/A	C/C	G/G	C/C	T/T	G/G	T/T	A/G	T/C	G/G	2	0.0381	0.0083	-0.0042	-0.0508	-0.0022	0.0173	-0.0218	-0.0318	0.0402	-0.01
Low	8.6	6.75037	1	68.6626	T/T	G/G	G/A	T/T	A/A	G/C	G/G	C/C	T/C	G/G	C/C	G/G	T/T	G/G	5	0.024	0.0002	-0.0076	-0.0259	0.002	0.0155	0.0223	-0.001	0.0044	-0.0169
Low	7.3	5.98132	1	54.8556	T/C	G/A	G/A	T/C	A/A	C/C	G/T	C/C	C/C	T/G	C/C	A/G	T/C	G/A	4	0.0033	-0.0164	0.0044	0.0004	0.0026	-0.0018	0.018	-0.0019	-0.0162	0.0203
High	3.3	1.50036	1	69.807	T/C	G/G	A/A	T/T	G/A	G/C	G/T	T/C	C/C	G/G	T/C	A/A	C/C	G/G	5	0.0339	0.0502	0.0237	-0.0197	0.0068	0.0325	-0.0095	0.0176	0.0214	0.013
Low	4	2.57583	1	63.7153	T/C	G/A	A/A	T/C	A/A	C/C	G/G	C/C	C/C	T/G	T/C	A/G	T/C	G/A	5	0.019	0.0662	-0.0007	-0.0278	0.0286	-0.0203	-0.0015	0.0114	0.0103	0.0285
Low	4.2	3.0012	1	58.5079	T/C	G/G	G/A	T/C	A/A	G/C	G/T	T/C	T/C	T/G	T/C	G/G	T/T	G/G	3	0.0242	-0.0109	0.0129	-0.0147	0.0067	-0.022	-0.0099	0.005	-0.0104	-0.0044
Low	5.4	3.56703	1	66.8501	T/C	G/A	G/A	T/T	A/A	C/C	G/G	C/C	T/T	T/G	T/C	A/G	T/C	G/A	5	0.026	-0.0224	0.0327	-0.0028	0.0367	0.0061	-0.0226	0.003	0.006	-0.0311
Low	7.3	5.7571	1	62.5353	T/C	G/G	G/G	T/T	G/A	G/C	G/G	C/C	T/C	G/G	C/C	A/G	T/C	G/G	3	0.0148	-0.0117	-0.0038	0.0026	-0.0152	0.0103	0.0176	0.0117	0.0129	-0.0103
Low	3.9	1.88374	1	56.2765	T/C	A/A	G/A	T/T	A/A	G/C	T/T	T/C	C/C	T/T	T/T	A/G	T/C	A/A	6	0.004	0.0168	0.0104	0.0269	0.0131	0.017	-0.0252	0.0029	-0.0119	0.0115
Low	3.6	1.6204	1	57.2211	T/C	G/A	A/A	T/T	G/A	C/C	G/G	C/C	T/C	T/T	T/C	A/G	T/C	G/A	6	0.0017	0.0029	0.0273	-0.0058	-0.022	0.0143	-0.0186	0.0072	0.0257	0.0072
Low	4.4	2.97583	1	67.7372	T/C	G/A	A/A	T/C	A/A	C/C	G/T	C/C	T/C	T/T	C/C	A/G	T/C	G/A	5	0.0107	0.0134	0.022	-0.019	0.012	-0.022	-0.0171	-0.0061	-0.0053	-0.008
Low	4	2.16703	1	67.6413	T/C	G/A	G/A	T/T	A/A	G/C	G/T	C/C	T/C	T/G	T/C	A/G	T/T	G/A	5	0.0222	0.0117	-0.0267	-0.0263	0.0592	-0.0124	0.0069	-0.0023	0.0116	0.0198
Low	3.2	1.53367	1	64.4189	T/C	G/G	G/A	T/T	A/A	C/C	T/T	C/C	T/C	T/G	C/C	A/A	C/C	G/G	4	0.0232	0.0404	-0.0366	-0.0127	-0.0136	-0.0146	0.0403	0.0185	0.0133	0.0071
Low	3.5	1.66703	1	58.5818	T/C	G/A	G/A	T/T	G/G	C/C	G/T	C/C	T/C	G/G	T/C	A/A	C/C	G/A	5	0.0112	0.0045	-0.0175	0.0044	-0.014	0.0138	0.0069	0.0003	-0.047	0.0207
Low	3.9	2.23367	1	56.7858	T/C	G/G	G/A	T/T	A/A	G/C	T/T	C/C	T/C	T/G	C/C	A/G	T/C	G/G	4	-0.0003	-0.001	0.0125	-0.0041	0.0207	0.0105	0.0205	-0.0314	-0.0134	0.0083
Low	3	1.20036	1	68.3942	T/C	G/G	A/A	T/T	A/A	G/C	G/T	C/C	T/T	G/G	T/C	A/A	C/C	G/G	5	0.0233	0.0006	-0.0117	-0.0275	-0.0163	-0.0226	-0.0038	0.0058	0.0205	0.01
Low	3.8	2.2571	1	63.7207	T/C	G/G	G/G	T/T	G/A	G/C	G/T	C/C	T/C	G/G	C/C	A/A	C/C	G/G	3	0.011	0.031	-0.0186	-0.0155	-0.0136	-0.0221	0.0174	-0.027	-0.0213	0.0028
High	4.1	1.90264	1	59.5592	T/T	G/A	A/A	T/T	G/A	C/C	G/T	C/C	C/C	T/G	T/C	A/G	T/C	G/A	7	0.0121	0.0291	0.0338	-0.031	-0.0254	-0.0021	0.0099	0.0205	0.0193	-0.0075
Low	3.1	1.26703	1	56.3587	T/C	G/A	G/A	T/T	A/A	C/C	G/G	C/C	C/C	T/G	T/C	A/G	T/C	G/A	5	0.0135	0.02	0.0195	0.0009	0.0111	-0.0192	0.0289	-0.0024	-0.001	0.0232
Low	6.5	4.83367	1	61.87	T/C	G/G	G/A	T/T	G/A	G/G	G/T	C/C	T/C	G/G	C/C	A/G	T/C	G/G	4	-0.0071	0.0234	0.004	0.0073	0.0061	0.0132	-0.0058	-0.0065	-0.0066	0.0059
Low	3.5	1.9571	1	68.742	T/C	G/G	G/G	T/T	A/A	G/C	G/G	C/C	C/C	T/T	C/C	A/G	T/C	G/G	3	-0.0042	0.0273	0.0041	-0.0172	-0.0113	-0.0388	0.024	0.0155	0.0061	0.0028
Low	8	6.61	1	67.0609	C/C	G/G	G/G	T/T	G/A	C/C	G/T	T/C	T/T	G/G	T/C	A/A	C/C	G/G	2	-0.0072	0.0155	-0.0224	0.0141	-0.0042	-0.0151	-0.0146	0.0011	-0.0289	-0.0235
Low	4	2.7053	1	62.9295	T/C	G/G	A/A	T/C	A/A	G/G	G/G	C/C	T/C	G/G	C/C	G/G	T/T	G/G	4	0.0096	-0.0032	-0.0104	-0.004	0.013	0.0009	0.0049	0.0102	-0.009	0.0095
Low	3.4	1.7787	1	63.4661	C/C	G/G	A/A	T/T	A/A	G/C	G/T	C/C	T/T	G/G	T/T	A/A	C/C	G/G	4	-0.0224	0.0123	-0.0085	-0.0099	0.0033	0.0188	0.0088	0.0242	0.005	-0.0173
Low	4	2.33367	1	54.0726	T/C	G/G	G/A	T/T	A/A	C/C	G/G	C/C	C/C	G/G	C/C	A/A	C/C	G/G	4	-0.008	0.007	-0.004	0.0247	0.0163	0.005	0.0016	0.001	-0.0091	0.0133
Low	3.2	1.33309	1	69.5797	T/C	A/A	G/G	T/T	A/A	C/C	G/G	C/C	T/C	T/T	T/C	A/G	C/C	A/A	5	-0.0011	0.0326	0.0066	0.001	-0.022	0.0104	0.005	-0.0324	0.0161	-0.0295
Low	4	2.15037	1	66.6804	T/T	G/G	G/A	T/T	A/A	C/C	G/G	C/C	T/C	T/G	C/C	A/G	T/C	G/G	5	-0.0075	-0.0258	0.0157	0.005	-0.0041	-0.0039	-0.0257	-0.0053	0.0288	-0.0184
Low	4.5	2.71657	1	66.3381	C/C	G/A	A/A	T/T	G/A	C/C	G/G	C/C	T/C	T/G	T/C	A/A	C/C	G/A	5	0.0152	0.0037	-0.0124	0.005	0.012	-0.0069	0.0144	-0.0146	-0.013	-0.0225
Low	3.4	1.60036	1	56.3942	T/C	G/G	A/A	T/T	G/A	G/G	G/G	C/C	C/C	T/T	C/C	A/G	T/C	G/G	5	0.0141	0.0019	-0.0378	0.0109	0.0149	0.0054	-0.0021	0.0066	-0.0039	0.0017
Low	4	2.33367	1	60.052	T/C	G/G	G/A	T/T	G/A	C/C	G/T	C/C	C/C	G/G	T/C	A/A	C/C	G/G	4	0.0114	0.0142	0.0089	-0.0161	0.0001	0.0174	-0.0359	-0.0322	-0.016	0.0126
Low	6.2	4.36703	1	69.358	T/C	G/A	G/A	T/T	G/A	G/C	G/G	C/C	T/C	T/G	T/C	A/G	T/C	G/A	5	0.0116	0.0235	-0.0298	-0.01	0.0157	-0.0081	0.0233	0.0204	0.0308	-0.0142
Low	7	5.16703	1	64.7502	T/C	G/A	G/A	T/T	G/G	C/C	G/T	T/C	T/C	T/G	C/C	A/G	T/C	G/A	5	0.0059	-0.0018	-0.0059	-0.015	-0.0247	-0.0231	-0.019	0.0018	-0.0252	0.0089
Low	3.2	1.6988	1	55.0664	C/C	G/G	G/A	T/T	G/G	C/C	G/T	C/C	T/C	G/G	C/C	G/G	T/T	G/G	3	0.036	0.0005	-0.0041	-0.011	-0.0076	0.0142	-0.0035	0.022	-0.0177	0.0378
Low	8.4	6.60036	1	66.6721	T/C	G/G	A/A	T/T	A/A	C/C	G/G	C/C	T/C	T/G	C/C	G/G	T/T	G/G	5	-0.0108	-0.0413	-0.0031	0.0019	0.0104	0.0039	0.0056	0.0262	-0.0265	-0.0316
Low	3.5	1.84868	1	66.5133	C/C	G/A	G/A	T/T	A/A	G/C	G/G	C/C	T/T	T/G	T/C	A/A	C/C	G/A	4	0.0042	0.0073	-0.0247	0.0205	-0.0027	0.0121	-0.002	-0.0455	0.0106	-0.0191
Low	3.9	2.23367	1	66.3901	T/C	G/G	G/A	T/T	A/A	C/C	G/G	C/C	T/C	G/G	C/C	A/A	C/C	G/G	4	-0.0037	0.0051	-0.0011	0.0086	-0.0049	-0.0044	-0.0024	0.03	-0.0172	0.0198
High	3.1	1.44868	1	59.4689	C/C	G/A	G/A	T/T	A/A	C/C	T/T	C/C	T/T	T/G	C/C	A/A	C/C	G/A	4	0.0132	-0.0012	0.0158	-0.0004	-0.0148	-0.0086	-0.0335	-0.0006	0.0385	-0.0085
Low	4.6	2.78355	1	65.5168	C/C	A/A	G/A	T/T	A/A	G/C	G/T	C/C	T/T	T/G	T/C	G/G	T/T	A/A	5	0.0007	0.0067	0.0093	-0.0135	0.0017	-0.0138	-0.0101	0.038	0.0025	0.005
Low	4.3	2.7571	1	67.0062	T/C	G/G	G/G	T/T	A/A	C/C	G/T	C/C	T/C	T/T	C/C	A/G	T/C	G/G	3	0.017	-0.004	0.0004	-0.0063	-0.0027	0.0113	0.0002	0.0142	0.0192	-0.037
Low	5.2	3.5787	1	64.5667	C/C	G/G	A/A	T/T	G/A	G/C	G/G	C/C	C/C	T/T	C/C	A/G	T/C	G/G	4	0.0075	0.0134	0.0068	0.017	0.0392	0.0213	0.0047	-0.019	-0.0326	0.0089
High	5	3.92	1	65.3826	C/C	G/G	G/A	T/C	A/A	C/C	G/T	C/C	T/C	G/G	C/C	A/G	T/C	G/G	2	0.0196	0.0075	0.0132	-0.0101	-0.0168	-0.0361	-0.0456	-0.0351	-0.0051	-0.0246
Low	8.3	7.1336	1	66.5845	C/C	G/G	A/A	T/C	A/A	C/C	G/T	C/C	T/C	G/G	T/T	A/G	T/C	G/G	3	0.0258	0.012	0.0047	0.0194	0.0173	-0.0201	-0.0057	-0.0094	0.02	0.0118
Low	6.1	4.9336	1	68.7556	C/C	G/G	A/A	T/C	G/A	G/C	G/G	C/C	C/C	T/T	C/C	A/A	C/C	G/G	3	0.0282	-0.0176	-0.0053	-0.0657	0.0024	0.0058	-0.0074	0.0034	0.0243	0.0421
Low	3.2	1.2024	1	54.4668	T/T	G/G	A/A	T/T	A/A	C/C	G/T	T/C	T/C	G/G	T/C	A/G	T/C	G/G	6	0.0183	-0.0376	-0.0034	0.015	-0.0045	-0.0088	0.0039	-0.0039	-0.032	-0.0078
Low	3.5	1.93341	1	67.0308	T/C	A/A	A/A	T/C	A/A	G/C	G/G	C/C	C/C	T/T	T/C	A/G	T/C	A/A	6	0.0517	0.0009	-0.0009	0.0004	0.0237	-0.0231	0.0575	-0.0118	0.0056	0.0573
Low	5.4	3.38374	1	63.0773	T/C	A/A	G/A	T/T	G/A	C/C	G/T	C/C	T/C	T/T	T/T	A/A	C/C	A/A	6	0.051	0.0238	0.0124	0.0066	-0.0157	0.0017	0.0157	-0.0057	-0.0062	-0.0135
High	3.9	2.47583	1	63.9425	T/C	G/A	A/A	T/C	A/A	C/C	T/T	C/C	T/T	T/G	T/C	G/G	T/T	G/A	5	0.0185	0.0308	-0.0049	-0.0145	-0.0274	-0.0057	0.0017	0.0272	0.0049	0.016
Low	5.5	3.66703	1	67.5756	T/C	G/A	G/A	T/T	A/A	C/C	G/T	C/C	T/C	T/T	T/C	A/G	T/C	G/A	5	-0.0201	0.0138	-0.0023	0.0047	-0.0076	0.0018	0.0217	-0.0061	-0.0112	-0.0056
Low	7.1	5.5571	1	61.4428	T/C	G/G	G/G	T/T	G/A	G/C	G/G	C/C	T/C	G/G	T/C	A/A	C/C	G/G	3	0	0	0.0159	0.016	0.006	-0.0153	0.0133	0.0255	0.0151	0.0173
Low	3.9	2.7012	1	60.1834	T/C	G/G	G/A	T/C	A/A	C/C	G/G	C/C	T/T	T/G	T/C	A/G	T/C	G/G	3	0.0099	0.0094	-0.0087	-0.0058	0.0145	-0.0327	0.0115	0.0014	0.0266	-0.0169
High	3.4	1.61657	1	55.0856	C/C	G/A	A/A	T/T	G/A	G/C	G/G	C/C	T/T	T/G	C/C	A/A	C/C	G/A	5	0.0016	-0.019	0.0044	-0.014	0.0253	-0.0155	0.0289	-0.0064	-0.0031	-0.0208
Low	3.2	1.53367	1	57.9329	T/C	G/G	G/A	T/T	A/A	G/C	G/G	C/C	T/C	T/G	C/C	A/G	T/C	G/G	4	0.015	-0.0042	-0.0001	-0.0166	0.0231	-0.0103	0.0018	-0.003	-0.0283	-0.0074
Low	3	1.61	1	65.1773	C/C	G/G	G/G	T/T	G/A	C/C	G/T	T/C	T/C	G/G	C/C	A/G	T/C	G/G	2	-0.0079	0.0183	-0.016	-0.0337	-0.0188	-0.0359	0.0158	-0.0108	0.0037	0.0097
Low	3.1	1.30036	1	54.078	T/C	G/G	A/A	T/T	G/A	C/C	G/T	C/C	T/C	T/G	T/C	A/G	T/C	G/G	5	-0.0139	-0.0008	-0.0184	-0.0038	0.0019	0.0374	0.0078	-0.0023	-0.0303	-0.0042
Low	5.1	3.71	1	63.1567	C/C	G/G	G/G	T/T	A/A	C/C	G/T	C/C	C/C	G/G	C/C	G/G	T/T	G/G	2	0.0019	0.0072	0.028	0.0121	0.0034	0.0503	0.0244	-0.0192	0.0282	0.0182
Low	7	5.61	1	65.9521	C/C	G/G	G/G	T/T	A/A	G/C	G/G	C/C	T/C	G/G	T/T	A/A	C/C	G/G	2	0.0236	-0.0139	0.0082	-0.0101	-0.0076	0.0044	-0.0087	-0.0243	-0.013	0.0091
Low	4	2.16703	1	58.4148	T/C	G/A	G/A	T/T	A/A	C/C	G/G	C/C	T/T	T/G	C/C	A/G	T/C	G/A	5	0.0103	-0.0029	0.0023	-0.0126	-0.0019	0.021	0.028	-0.0038	0.008	0.0076
Low	3.7	2.171	1	50.7023	C/C	G/A	G/G	T/T	A/A	G/C	G/G	T/C	T/T	T/G	T/C	G/G	T/T	G/A	3	-0.0032	-0.0011	0.0301	-0.0196	0.0057	-0.0227	-0.025	-0.0079	0.0041	-0.0036
Low	3.1	1.43367	1	69.8891	T/C	G/G	G/A	T/T	A/A	C/C	G/G	T/C	C/C	G/G	C/C	A/A	C/C	G/G	4	-0.0106	0.017	-0.0057	-0.007	0.017	0.0014	0.0062	-0.0112	-0.0138	0.0128
High	3.1	1.571	1	64.575	C/C	G/A	G/G	T/T	A/A	C/C	G/T	T/C	C/C	T/T	T/C	A/G	T/C	G/A	3	0.0022	-0.009	-0.0224	-0.0065	0.0013	-0.0297	0.0141	-0.0568	0.018	0.0191
Low	4.4	2.60036	1	65.9001	T/C	G/G	A/A	T/T	G/A	G/C	G/T	C/C	T/T	G/G	T/T	A/A	C/C	G/G	5	0.0013	-0.0106	0.0029	-0.0147	0.0141	-0.0082	-0.0092	0.0229	-0.0272	-0.0013
Low	3.3	1.6787	1	58.7734	C/C	G/G	A/A	T/T	A/A	C/C	G/G	C/C	T/C	G/G	C/C	A/G	T/C	G/G	4	0.0011	0.0178	-0.0042	0.0174	0.0094	0.0025	-0.0327	0.0153	0.0047	0.02
Low	3.3	1.28374	1	66.7515	T/C	A/A	G/A	T/T	A/A	C/C	G/T	C/C	C/C	T/T	T/C	A/G	T/C	A/A	6	0.0144	0.0119	0.0584	0.0063	0.0033	-0.0007	-0.018	0.0263	-0.0027	0.0136
High	3.5	1.8787	1	59.77	C/C	G/G	A/A	T/T	G/G	G/G	G/G	C/C	T/C	G/G	C/C	A/A	C/C	G/G	4	-0.0037	-0.0072	0.0012	-0.0243	0.0006	-0.0463	-0.0274	-0.0159	-0.0315	0.0078
Low	3.7	1.85037	1	63.1759	T/T	G/G	G/A	T/T	A/A	C/C	G/T	C/C	T/T	G/G	T/C	A/G	C/C	G/G	5	0.0091	-0.0119	-0.0022	0.0172	-0.0282	0.0009	0.0307	-0.0049	-0.0085	-0.0066
Low	3.2	1.36703	1	67.9179	T/C	G/A	G/A	T/T	G/A	C/C	G/G	C/C	T/C	T/G	T/C	A/G	C/C	G/A	5	-0.0133	-0.0087	-0.0029	0.0332	0.0038	0.0334	-0.0227	0.0098	-0.0055	0.0386
High	4.5	2.83367	1	68.5092	T/C	G/G	G/A	T/T	A/A	C/C	G/G	C/C	T/C	G/G	C/C	G/G	T/T	G/G	4	0.0111	-0.0133	0.0299	-0.0156	0.0184	0.0155	0.0057	0.0023	-0.0208	0.0014
Low	3.3	1.50036	1	62.8474	T/C	G/G	A/A	T/T	A/A	C/C	G/T	C/C	C/C	T/G	C/C	G/G	T/T	G/G	5	0.0046	-0.0251	0	0.0084	0.0069	-0.0079	0	0.0202	-0.0018	0.0207
Low	4.3	2.771	1	56.2628	C/C	G/A	G/G	T/T	A/A	G/C	G/T	T/C	T/C	G/G	T/T	A/G	T/C	G/A	3	-0.0002	0.0317	0.0266	0.0042	0.0417	0.0174	0.0093	-0.0036	-0.0149	-0.0285
High	4.6	2.80036	1	62.6393	T/C	G/G	A/A	T/T	G/G	C/C	G/G	C/C	C/C	T/G	C/C	A/A	C/C	G/G	5	0.0325	-0.0319	0.0013	-0.019	-0.0124	0.0031	0.0033	-0.0107	0.0366	-0.0144
Low	5.3	3.3024	1	65.1472	T/T	G/G	A/A	T/T	A/A	C/C	G/T	T/C	T/C	G/G	T/C	A/A	C/C	G/G	6	0.0274	0.0283	-0.0035	0.0156	-0.0078	-0.0078	0.0315	0.009	0.0113	0.0034
Low	3.2	1.6988	1	62.6092	C/C	G/G	G/A	T/T	A/A	G/C	G/T	T/C	T/C	T/G	C/C	A/A	C/C	G/G	3	0.0323	0.0197	0.0083	-0.024	0.0088	-0.0309	0.007	-0.0164	-0.0246	0.0001
Low	4.3	2.91	1	69.3881	C/C	G/G	G/G	T/T	A/A	C/C	G/G	C/C	C/C	G/G	C/C	G/G	T/T	G/G	2	0.0283	0.0053	0.0195	0.0172	0.0147	-0.0208	0.024	0.0067	0.0022	-0.0015
Low	4.2	2.50281	1	59.5428	T/C	G/A	G/G	T/T	G/G	C/C	G/G	C/C	C/C	T/G	C/C	A/G	T/C	G/A	4	-0.0042	0.023	-0.0121	0.0112	-0.0008	-0.0121	-0.0038	0.0028	-0.0068	0.0147
Low	7	5.34868	1	65.963	C/C	G/A	G/A	T/T	G/A	C/C	G/G	T/C	C/C	T/G	T/C	A/G	T/C	G/A	4	-0.0122	0	0.0073	-0.013	0.0066	0.0138	-0.0072	-0.0162	0.021	0.0031
Low	4.2	3.0336	1	63.1567	C/C	G/G	A/A	T/C	A/A	G/C	G/T	C/C	T/T	G/G	C/C	A/G	T/C	G/G	3	-0.0128	0.007	0.0026	-0.0335	0.0141	-0.0124	0.0088	-0.0178	0.017	-0.0014
High	4.8	3.41	1	66.5407	C/C	G/G	G/G	T/T	G/A	G/C	G/G	C/C	T/C	G/G	C/C	G/G	T/C	G/G	2	0.0325	-0.0089	0.0129	-0.0071	-0.0137	0.007	-0.019	0.0009	0.0045	-0.0086
Low	4.4	2.60036	1	59.0856	T/C	G/G	A/A	T/T	A/A	G/C	G/G	C/C	T/C	T/G	C/C	A/G	T/C	G/G	5	0.0109	0.0043	0.0319	0.0055	0.0065	-0.0088	-0.028	0.0015	-0.0287	-0.0055
Low	3.1	1.1024	1	55.4606	T/T	G/G	A/A	T/T	G/A	G/C	G/G	C/C	T/C	G/G	C/C	A/G	T/C	G/G	6	0.0027	0.0029	0.0057	0.0019	0.0014	-0.015	0.0405	0.0166	-0.005	-0.0292
Low	6.2	4.671	1	59.0308	C/C	G/A	G/G	T/T	G/A	G/C	T/T	C/C	T/T	T/G	C/C	A/G	T/C	G/A	3	-0.0056	0.029	-0.0025	-0.0169	-0.0225	0.0096	-0.0054	0.0109	0.0082	-0.012
High	6.8	5.271	1	62.0287	C/C	G/A	G/G	T/T	G/A	C/C	G/T	C/C	C/C	T/T	T/C	G/G	T/T	G/A	3	-0.0082	0.011	-0.0278	-0.0138	-0.0093	0.0036	0.0121	0.0018	-0.001	0.0171
Low	6.1	4.4787	1	60.9172	C/C	G/G	A/A	T/T	A/A	G/C	G/G	C/C	C/C	G/G	C/C	A/G	T/C	G/G	4	-0.0059	0.026	0.0078	0.0073	-0.0204	0.0051	0.0311	-0.006	0.0377	-0.0181
Low	3.1	1.912	1	58.9514	C/C	G/A	G/A	T/C	A/A	C/C	G/G	C/C	C/C	T/G	T/C	A/G	T/C	G/A	3	0.009	0.0053	-0.001	-0.0211	-0.0357	0.0098	0.0003	-0.019	-0.0324	0.0167
High	6	4.3787	1	61.2074	C/C	G/G	A/A	T/T	A/A	C/C	G/G	C/C	C/C	G/G	T/C	G/G	T/T	G/G	4	0.0202	0.0203	-0.0152	-0.0002	0.0109	-0.0353	0.009	0.0059	0.0129	0.0129
High	3.7	2.03367	1	61.9083	T/C	G/G	G/A	T/T	G/A	G/C	G/G	T/C	T/C	G/G	C/C	A/G	T/C	G/G	4	-0.0136	-0.0113	0.0082	-0.0227	-0.0126	0.0112	0.0052	0.0041	-0.0124	0.0011
Low	5.3	3.64868	1	59.4606	C/C	G/A	G/A	T/T	A/A	G/C	G/T	C/C	T/T	T/G	T/C	G/G	T/T	G/A	4	0.0354	0.0264	0.0014	0.0155	0.0007	-0.0017	0.0058	0.0081	0.01	-0.0244
Low	4.8	3.14868	1	57.1116	C/C	G/A	G/A	T/T	G/A	C/C	G/T	C/C	T/T	T/T	T/C	A/G	T/C	G/A	4	0.0172	-0.0148	-0.0283	0.0025	0.0178	0.0046	0.0287	-0.0125	0.001	-0.0067
Low	7.8	6.00036	1	65.3498	T/C	G/G	A/A	T/T	A/A	C/C	G/G	C/C	T/T	G/G	C/C	A/G	T/C	G/G	5	0.0252	0.0267	-0.0129	-0.0021	0.0268	-0.0106	0.0017	-0.0194	0.0148	0.0114
High	4.4	2.38374	1	67.3621	T/C	A/A	G/A	T/T	A/A	C/C	G/G	C/C	T/C	T/T	T/C	G/G	T/T	A/A	6	0.004	-0.0096	-0.0091	0.0157	0.0245	0.0316	0.0094	-0.0201	-0.0002	0.0133
Low	3.1	1.26703	1	60.1752	T/C	G/A	G/A	T/T	G/G	C/C	T/T	C/C	C/C	T/G	C/C	A/A	C/C	G/A	5	0.0092	-0.007	0.0062	-0.0321	0.0311	-0.0033	-0.0074	0.0181	0.0082	0.0051
Low	4.9	3.2787	1	63.6742	C/C	G/G	A/A	T/T	G/A	C/C	G/T	C/C	T/C	G/G	T/C	A/G	T/C	G/G	4	0.0436	-0.0104	-0.0121	0.0098	0.0128	-0.0222	0.0103	0.0329	0.006	-0.0063
High	8.2	6.53367	1	61.1116	T/C	G/G	G/A	T/T	A/A	C/C	G/G	C/C	C/C	G/G	T/C	A/A	C/C	G/G	4	0.0211	-0.0019	0.0158	-0.0154	0.0142	0.0097	-0.0174	0.0208	0.0015	0.0176
Low	4.7	2.73823	1	69.8891	C/C	A/A	A/A	T/T	A/A	G/C	G/G	T/C	C/C	T/T	T/T	G/G	T/T	A/A	6	0.0296	0.0107	0.0184	-0.011	0.019	0.0281	0.0068	-0.0341	-0.0032	-0.0028
Low	3.1	1.5988	1	57.4264	C/C	G/G	G/A	T/T	A/A	C/C	G/G	C/C	C/C	G/G	C/C	A/G	T/C	G/G	3	0.0284	-0.0152	0.0074	-0.0056	0.0391	-0.0393	-0.0148	-0.0161	0.0027	-0.0046
High	3.1	1.4787	1	68.0739	C/C	G/G	A/A	T/T	A/A	G/G	G/G	C/C	C/C	G/G	C/C	A/A	C/C	G/G	4	0.0132	-0.0001	-0.0193	-0.0172	-0.0246	0.0161	-0.0073	0.029	-0.025	-0.0059
Low	3	1.20036	1	62.987	T/C	G/G	A/A	T/T	G/A	G/C	G/G	C/C	T/C	G/G	T/T	A/A	C/C	G/G	5	0.0073	0.027	0.0253	-0.004	0.0008	-0.0196	-0.0206	0.008	-0.0047	0.0232
High	6.9	5.679	1	67.833	T/C	G/A	G/G	T/C	A/A	C/C	G/T	T/C	C/C	T/G	T/C	G/G	T/T	G/A	3	0.0101	0.0241	0.0407	-0.0201	0.0074	-0.0484	-0.006	0.0051	-0.0028	0.0049
Low	5.9	4.23367	1	62.089	T/C	G/G	G/A	T/T	G/A	C/C	G/G	C/C	C/C	T/G	C/C	A/G	T/C	G/G	4	0.0157	-0.0008	0.0094	-0.0068	0.0105	0.0351	0.01	0.0045	-0.032	-0.0018
Low	3.6	1.56541	1	62.7187	T/T	G/A	G/A	T/T	A/A	G/C	G/G	C/C	T/C	T/G	T/C	A/G	T/C	G/A	6	0.0269	0.0092	-0.0118	-0.0361	0.0065	-0.0045	0.0153	-0.0117	0.0102	0.0136
Low	4.4	3.4	1	57.2348	C/C	G/G	G/G	T/C	G/A	G/C	G/G	C/C	T/T	G/G	C/C	A/G	T/C	G/G	1	-0.0158	-0.0023	-0.0014	-0.0003	0.0129	0.0035	0.0157	-0.0379	0.0339	0.0078
Low	3.4	1.4204	1	63.5866	T/C	G/A	A/A	T/T	A/A	C/C	G/T	C/C	T/C	T/G	T/C	A/G	T/C	G/A	6	-0.0005	0.0033	-0.0103	-0.0066	-0.007	-0.0049	-0.003	-0.0261	-0.0016	-0.0071
Low	4.5	2.70036	1	69.076	T/C	G/G	A/A	T/T	G/A	C/C	G/G	T/C	T/C	T/G	C/C	G/G	T/T	G/G	5	0.0121	0.0032	-0.0131	-0.0082	0.0156	0.0082	-0.0051	-0.0149	0.0126	-0.0021
Low	3.7	2.04868	1	62.8884	C/C	G/A	G/A	T/T	A/A	G/C	G/T	C/C	T/T	T/G	T/C	A/G	T/C	G/A	4	0.0277	0.0045	0.0038	0.0106	0.0002	0.0182	-0.0272	0.0071	0.0109	0.0156
Low	3.2	1.54868	1	56.271	C/C	G/A	G/A	T/T	G/A	G/C	G/G	C/C	C/C	T/G	T/C	A/G	C/C	G/A	4	-0.0187	0.0157	0.0285	0.0093	-0.0011	0.0071	-0.0079	0.0354	0	-0.0014
Low	4.8	3.2571	1	58.1383	T/C	G/G	G/G	T/T	A/A	G/C	G/G	C/C	T/C	G/G	T/C	A/G	T/C	G/G	3	-0.001	0.0278	0.0006	-0.0166	-0.0018	-0.0028	-0.0098	-0.0175	-0.0101	-0.0248
Low	4.4	2.8571	1	58.13	T/C	G/G	G/G	T/T	A/A	G/G	G/G	C/C	T/T	G/G	T/C	A/G	T/C	G/G	3	0.0026	-0.0373	-0.0445	0.0018	-0.0083	0.0437	0.0061	0.0174	0.0378	0.0109
Low	8.5	6.46541	1	59.1321	T/T	G/A	G/A	T/T	A/A	C/C	G/T	C/C	T/T	T/G	T/C	G/G	T/T	G/A	6	-0.002	0.0108	0.0155	0.0046	0.0015	0.012	-0.0073	0.0113	0.003	-0.0108
Low	3.4	2.2012	1	69.3689	T/C	G/G	G/A	T/C	G/A	C/C	G/G	C/C	C/C	G/G	T/C	A/G	T/C	G/G	3	0.0254	-0.0023	0.0046	0.027	-0.0101	-0.0081	-0.0141	-0.0168	0.007	-0.0045
Low	5	3.33367	1	64.5202	T/C	G/G	G/A	T/T	A/A	C/C	G/G	C/C	T/C	G/G	C/C	A/G	T/C	G/G	4	0.0019	-0.0002	0.0065	-0.0344	0.0178	0.0097	0.0429	0.0073	0.0085	0.0086
Low	3.4	1.60036	1	65.9849	T/C	G/G	A/A	T/T	G/A	C/C	G/T	C/C	T/T	G/G	C/C	A/G	T/C	G/G	5	0.0091	0.0292	-0.0294	0.0177	-0.0108	0.0049	-0.0039	0.0248	0.0126	0.0171
Low	3.5	1.5204	1	60.2519	T/C	G/A	A/A	T/T	G/A	C/C	G/T	C/C	T/T	T/G	C/C	A/G	T/C	G/A	6	0.025	0.0273	-0.0322	-0.0348	-0.0125	0.0024	-0.0233	-0.0218	0.0329	-0.0081
Low	4.4	2.60036	1	68.4572	T/C	G/G	A/A	T/T	G/A	C/C	G/T	C/C	C/C	G/G	C/C	G/G	T/T	G/G	5	0.0179	0.0076	-0.0177	0.01	-0.0244	0.0037	-0.0024	-0.0106	0.015	-0.0095
Low	3.5	1.971	1	62.4586	C/C	G/A	G/G	T/T	G/A	G/G	G/T	C/C	C/C	T/T	T/C	G/G	T/T	G/A	3	-0.0083	-0.0033	-0.0078	-0.0134	0.0025	0.0144	0.0142	0.0112	-0.0036	-0.0095
Low	3.3	1.3204	1	65.8864	T/C	G/A	A/A	T/T	A/A	C/C	T/T	C/C	C/C	T/G	C/C	A/G	T/C	G/A	6	-0.0144	0.0102	0.0061	0.0081	0.009	0.0013	-0.0032	0.0036	0.0237	-0.0148
Low	5.1	3.67583	1	67.5702	T/C	G/A	A/A	T/C	G/A	G/C	T/T	T/C	T/C	T/G	T/C	A/A	C/C	G/A	5	0.0377	-0.0204	0.0281	0.0089	-0.0125	0.0163	-0.0025	-0.0121	-0.0228	0.0211
Low	4	2.16703	1	65.514	T/C	G/A	G/A	T/T	A/A	G/C	G/G	C/C	T/T	T/G	T/C	A/A	C/C	G/A	5	0.0198	0.0145	-0.0214	-0.0254	-0.0017	0.004	0.0054	-0.0022	0.0065	-0.039
Low	6.9	5.20281	1	56.7365	T/C	G/A	G/G	T/T	A/A	C/C	G/T	C/C	T/T	T/T	T/C	A/G	T/C	G/A	4	0.0045	0.038	0.0075	-0.0004	0.0031	0.0209	0.0086	-0.0216	0.0187	-0.0135
Low	4.7	3.04868	1	56.4627	C/C	G/A	G/A	T/T	A/A	G/C	G/T	C/C	T/C	T/G	T/C	G/G	T/T	G/A	4	0.0319	0.0143	0.0056	-0.0195	0.0107	-0.0236	0.0063	-0.0033	-0.0297	-0.0105
Low	4.4	2.74868	1	68.063	C/C	G/A	G/A	T/T	A/A	G/C	G/G	T/C	T/C	T/G	T/T	A/A	C/C	G/A	4	0.0211	0.0162	0.0134	-0.0272	0.0257	-0.023	0.0421	-0.0017	-0.0195	-0.0012
Low	5.2	3.5787	1	68.6324	C/C	G/G	A/A	T/T	G/A	C/C	G/G	C/C	C/C	T/G	C/C	A/G	T/C	G/G	4	0.0016	0.0324	0.0043	-0.0164	0.0071	0.0004	0.0328	0.0217	0.0007	-0.0117
Low	5.3	3.63367	2	53.911	T/C	G/G	G/A	T/T	A/A	G/C	G/T	C/C	C/C	G/G	C/C	A/A	C/C	G/G	4	0.025	-0.0315	-0.0047	0.0048	0.003	-0.0291	0.0165	-0.0143	-0.0069	-0.0063
Low	9.2	7.6988	2	51.4114	C/C	G/G	G/A	T/T	G/A	C/C	G/G	C/C	T/T	G/G	T/C	A/A	C/C	G/G	3	-0.0117	0.0134	-0.0134	-0.0003	0.027	-0.0111	-0.0263	0.0222	-0.0203	-0.0036
Low	7.3	5.3204	2	57.7714	T/C	G/A	A/A	T/T	A/A	C/C	G/G	C/C	C/C	T/G	T/C	A/G	T/C	G/A	6	-0.0153	-0.0114	0.0087	-0.0116	0.0208	0.0293	-0.0227	0.0266	0.002	0.0019
Low	5.5	3.83367	2	68.9829	T/C	G/G	G/A	T/T	G/A	C/C	G/G	C/C	T/C	T/G	C/C	G/G	T/T	G/G	4	0.0005	-0.0221	0.0135	-0.0385	0.0258	-0.0369	-0.0244	-0.0034	0.0175	0.0071
Low	5.6	3.76703	2	66.7543	T/C	G/A	G/A	T/T	A/A	C/C	G/G	C/C	C/C	T/T	T/C	G/G	T/T	G/A	5	0.0001	-0.0125	0.0034	0.0271	0.0222	-0.0042	-0.0176	-0.0178	0.008	0.006
Low	3.3	2.1012	2	69.2485	T/C	G/G	G/A	T/C	G/A	C/C	G/T	C/C	C/C	T/G	C/C	A/G	T/C	G/G	3	0.0303	-0.0285	0.0033	0.0075	0.0127	-0.0007	0.022	0.0048	-0.0008	-0.0038
Low	4	2.20036	2	58.8337	T/C	G/G	A/A	T/T	A/A	C/C	G/G	C/C	T/T	T/G	C/C	A/A	C/C	G/G	5	0.0076	-0.0205	0.0161	0.0398	-0.0104	0.0431	0.0077	0.0171	0.0047	-0.0234
Low	3.2	1.6988	2	56.2875	C/C	G/G	G/A	T/T	G/A	C/C	T/T	T/C	T/C	T/G	C/C	A/A	C/C	G/G	3	0.0189	0.0211	-0.0074	-0.0029	-0.0105	-0.0013	-0.0252	-0.0101	-0.0151	0.0147
High	4.1	2.5988	2	69.9822	C/C	G/G	G/A	T/T	G/A	G/C	G/G	C/C	C/C	T/G	T/C	A/G	T/C	G/G	3	0.0104	-0.0174	-0.0045	-0.016	-0.0086	-0.0043	0.0205	-0.0045	-0.0172	-0.0074
Low	3.3	1.63367	2	60.2628	T/C	G/G	G/A	T/T	A/A	C/C	G/G	C/C	T/C	T/G	T/C	A/G	T/C	G/G	4	0.0032	-0.0079	0.0194	0.008	-0.026	-0.0138	-0.0018	0.0227	0.0164	-0.0547
Low	4.2	3.09	2	53.6893	T/C	G/G	G/G	T/C	A/A	C/C	T/T	C/C	T/T	G/G	C/C	A/G	T/C	G/G	2	0.0333	-0.0271	0.0108	0.011	-0.0011	0.0033	-0.0176	-0.005	-0.0047	-0.0167
Low	3.4	1.58355	2	55.8357	C/C	A/A	G/A	T/T	G/A	C/C	G/G	C/C	T/C	T/G	T/T	G/G	T/T	A/A	5	0.0079	0.0206	0.0081	0.0432	0.0082	-0.0507	0.0025	0.0242	-0.0005	-0.0011
Low	7.6	6.0988	2	63.8987	C/C	G/G	G/A	T/T	A/A	C/C	G/G	C/C	C/C	G/G	T/C	A/G	T/C	G/G	3	0.0244	-0.0039	0.0069	0.0136	0.003	-0.0084	-0.0475	0.0037	0.0182	-0.0077
Low	3.2	1.00264	2	64.23	T/T	G/A	A/A	T/T	A/A	C/C	G/T	C/C	T/T	T/G	C/C	G/G	T/T	G/A	7	0.0101	0.0053	0	0.0138	0.01	-0.0245	-0.0171	0.0121	-0.0341	-0.0223
Low	4.5	2.66703	2	63.4689	T/C	G/A	G/A	T/T	G/A	G/C	G/G	C/C	T/T	T/T	T/C	A/G	T/C	G/A	5	0.0063	-0.0156	0.0041	-0.0139	-0.0371	-0.004	0.016	-0.0087	0.0348	-0.0089
High	3.2	1.81	2	63.9507	C/C	G/G	G/G	T/T	A/A	C/C	G/G	C/C	T/C	G/G	T/C	A/A	C/C	G/G	2	0.0208	-0.0093	0.0239	0.0212	0.0033	-0.02	0.0256	-0.013	-0.0301	0.0148
Low	9.6	7.81658	2	60.8843	C/C	G/A	A/A	T/T	A/A	G/C	G/T	T/C	C/C	T/G	T/T	A/A	C/C	G/A	5	-0.0202	-0.0136	0.0124	0.0046	-0.0396	0.0005	0.0013	-0.02	-0.0154	-0.0054
Low	9.8	8.2988	2	69.0322	C/C	G/G	G/A	T/T	G/A	G/C	G/T	C/C	T/C	G/G	T/T	A/G	T/C	G/G	3	-0.0086	0.0196	-0.0257	0.0175	-0.0186	0.0226	-0.0103	0.0177	0.0035	0.0043
High	9.5	7.9988	2	68.6872	C/C	G/G	G/A	T/T	A/A	C/C	G/G	C/C	T/C	G/G	C/C	A/A	C/C	G/G	3	0.0004	-0.0102	-0.0105	0.0117	-0.0224	-0.0028	-0.0004	0.042	0.0131	0.0014
Low	3.6	1.6204	2	62.4723	T/C	G/A	A/A	T/T	G/A	C/C	G/T	C/C	T/C	T/G	T/C	A/G	C/C	G/A	6	0.016	0.0188	-0.0223	-0.0035	-0.0242	-0.0008	0.0123	0.023	-0.0064	-0.0079
High	5.6	3.94868	2	56.5969	C/C	G/A	G/A	T/T	G/G	C/C	G/T	C/C	T/C	T/G	T/C	A/G	T/C	G/A	4	0.021	-0.0336	-0.0064	0.0085	0.0109	0.0049	0.0036	-0.005	0.0267	0.0104
High	4.8	2.78374	2	65.2704	T/C	A/A	G/A	T/T	A/A	G/C	G/T	C/C	T/C	G/G	T/C	G/G	T/T	A/A	6	0.0247	-0.0008	-0.0164	0.01	-0.0094	0.0072	-0.0283	0.0085	-0.0123	0.02
Low	3.4	1.8988	2	60.5065	C/C	G/G	G/A	T/T	A/A	G/C	G/G	C/C	C/C	T/G	C/C	A/G	T/C	G/G	3	0.0306	0.0059	-0.007	0.0081	0.0266	-0.0042	0.0004	0.0155	-0.0056	-0.0005
Low	3.4	1.8571	2	67.4908	T/C	G/G	G/G	T/T	A/A	C/C	G/T	C/C	T/C	G/G	C/C	G/G	T/T	G/G	3	0.0092	-0.0019	-0.0153	0.0255	-0.0175	0.0117	-0.0041	0.0224	0.0376	-0.011
High	3.3	1.12244	2	63.9808	T/C	A/A	A/A	T/T	A/A	C/C	G/G	C/C	T/C	T/T	T/T	A/G	T/C	A/A	7	0.0458	-0.0125	-0.0027	-0.0054	-0.0292	-0.0196	0.0095	0.0018	0.0242	0.0207
High	3.3	1.48355	2	69.5852	C/C	A/A	G/A	T/T	A/A	C/C	G/T	C/C	T/C	G/G	T/T	A/G	T/C	A/A	5	0.0386	-0.0021	-0.0189	0.0049	0.0142	0.0032	0.0015	-0.0048	-0.0012	-0.0089
Low	7.6	5.9787	2	54.7159	C/C	G/G	A/A	T/T	A/A	C/C	G/T	C/C	T/T	G/G	C/C	A/A	C/C	G/G	4	0.0228	0.0279	0.0178	-0.004	0.0056	-0.0168	0.0222	-0.0047	0.0078	-0.0223
High	9.7	8.03367	2	55.1403	T/C	G/G	G/A	T/T	G/A	C/C	G/T	T/C	T/C	T/G	C/C	G/G	T/T	G/G	4	0.0495	0.0033	-0.0174	0.0078	-0.0163	0.0272	-0.0093	-0.0158	0.0052	-0.0026
Low	3.2	1.88132	2	62.0068	T/C	G/A	G/A	T/C	A/A	C/C	G/T	C/C	T/T	T/G	C/C	A/A	C/C	G/A	4	0.0156	0.0044	-0.0175	0.0313	-0.0148	0.001	-0.0103	-0.0207	-0.025	-0.0163
Low	4.4	2.60036	2	67.7974	T/C	G/G	A/A	T/T	G/A	C/C	G/G	C/C	C/C	G/G	C/C	G/G	T/T	G/G	5	0.021	-0.0052	-0.0079	0.0041	0.0042	-0.0232	-0.0184	0.0002	0.0223	-0.0355
Low	7.8	6.33627	2	62.2834	T/T	G/A	G/A	T/C	A/A	C/C	G/G	C/C	T/C	T/G	T/C	A/A	C/C	G/A	5	0.0122	-0.0037	-0.0285	-0.005	-0.0138	-0.0056	0.0289	-0.0118	-0.005	0.0083
High	3.3	1.46703	2	59.3949	T/C	G/A	G/A	T/T	A/A	G/C	G/T	C/C	T/C	T/G	T/C	G/G	T/T	G/A	5	0.0136	-0.002	0.002	-0.0263	-0.0214	0.0136	-0.0054	0.0025	-0.0036	0.0017
Low	7.1	5.26703	2	59.8713	T/C	G/A	G/A	T/T	A/A	C/C	G/G	C/C	T/C	T/G	C/C	A/A	C/C	G/A	5	0.0061	0.0392	-0.0426	0.0077	0.0042	0.0193	0.0063	-0.0034	0.0211	0.0054
Low	4.3	2.50036	2	68.3176	T/C	G/G	A/A	T/T	A/A	C/C	G/G	C/C	T/C	T/T	C/C	G/G	T/T	G/G	5	0.0203	-0.0087	-0.0194	0.0073	-0.0017	0.0219	-0.0064	0.0207	0.0322	-0.0065
Low	3.2	1.40036	2	65.4237	T/C	G/G	A/A	T/T	A/A	G/C	G/T	C/C	C/C	G/G	C/C	A/G	T/C	G/G	5	0.0281	-0.0004	-0.0129	-0.01	0.0103	-0.0167	0.0027	0.0136	-0.0133	0.007
Low	4	2.4571	2	59.7098	T/C	G/G	G/G	T/T	A/A	C/C	G/T	C/C	T/C	T/G	C/C	A/G	T/C	G/G	3	0.0143	-0.0086	-0.0195	0.0124	0.0104	0.0053	0.0257	0.0265	0.0304	0.0193
Low	3.9	2.3988	2	52.1396	C/C	G/G	G/A	T/T	A/A	G/C	G/T	C/C	C/C	G/G	T/C	A/G	T/C	G/G	3	0.0239	0.0185	0.029	0.0036	0.0016	0.0006	-0.0048	0.0262	-0.0387	0.0203
Low	5.1	3.571	2	68.3094	C/C	G/A	G/G	T/T	G/A	C/C	T/T	T/C	T/T	T/G	T/C	A/G	T/C	G/A	3	0.0126	-0.0256	-0.0064	-0.0062	-0.0023	0.0474	0.0234	-0.0371	0.0079	-0.0317
Low	5	3.3787	2	67.9535	C/C	G/G	A/A	T/T	A/A	C/C	G/G	C/C	T/C	G/G	C/C	A/G	T/C	G/G	4	0.0009	-0.0066	0.016	0.0092	0.019	-0.0083	-0.0052	-0.0047	-0.0066	0.01
Low	3.6	1.9787	2	57.7413	C/C	G/G	A/A	T/T	G/A	C/C	G/T	C/C	T/C	G/G	C/C	A/A	C/C	G/G	4	0.0177	-0.0072	0.021	0.0396	0.0249	0.0213	0.0135	0.003	-0.0023	0.0201
Low	3	1.4988	2	58.3409	C/C	G/G	G/A	T/T	A/A	C/C	G/T	C/C	T/C	T/G	C/C	A/G	T/C	G/G	3	0.023	0.0004	0.0211	0.0112	0.0009	-0.0062	-0.0039	0.0261	0.0058	0.0052
High	5	3.15037	2	60.3203	T/T	G/G	G/A	T/T	A/A	G/C	G/T	C/C	T/C	G/G	C/C	A/G	T/C	G/G	5	0.0173	0.0065	-0.0022	-0.0132	0.0047	0.0362	-0.0201	0.0048	0.003	0.0003
Low	5	3.33367	2	61.076	T/C	G/G	G/A	T/T	G/A	C/C	T/T	C/C	T/C	G/G	C/C	A/G	T/C	G/G	4	0.0047	0.0098	-0.0231	0.0037	0.0154	-0.0107	-0.0079	-0.0052	0.007	-0.0019
Low	4.8	3.14868	2	67.8631	C/C	G/A	G/A	T/T	A/A	G/G	G/G	C/C	T/C	T/T	T/C	A/A	C/C	G/A	4	0.0284	-0.031	-0.0005	0.0338	-0.0389	0.003	-0.0151	0.002	-0.0293	0.002
Low	5.42	3.4224	6	58.9295	T/T	G/G	A/A	T/T	G/A	G/C	G/T	C/C	T/C	T/T	C/C	A/G	T/C	G/G	6	-0.006	-0.0013	-0.013	0.0055	0.0021	0.0106	-0.0365	-0.0578	-0.0328	0.0035
Low	6.82	4.80374	6	53.4675	T/C	A/A	G/A	T/T	G/G	C/C	G/G	C/C	C/C	T/T	T/T	A/A	C/C	A/A	6	-0.0218	0.0029	-0.0053	-0.0167	-0.0024	0.0217	-0.0015	-0.0063	0.007	-0.0045
Low	5.05	3.21703	6	58.078	T/C	G/A	G/A	T/T	A/A	G/G	G/T	C/C	T/C	T/G	T/C	A/A	C/C	G/A	5	-0.0047	-0.0163	-0.0343	-0.0155	0.0436	0.0054	-0.0108	0.0173	-0.0147	-0.0184
Low	4.46	2.76281	6	60.2355	T/C	G/A	G/G	T/T	A/A	C/C	G/G	C/C	T/T	G/G	T/C	A/A	C/C	G/A	4	0.01	-0.0351	-0.0037	-0.0102	0.0268	0.0308	-0.0076	0.0218	-0.0077	-0.0059
Low	3.3	2.09	6	68.4654	C/C	A/A	G/G	T/C	A/A	C/C	G/T	C/C	T/T	T/T	T/T	G/G	T/T	A/A	3	-0.0117	-0.0127	0.0201	0.0064	-0.031	-0.0001	-0.0309	0.0207	0.0055	-0.0068
Low	5.66	4.1588	6	64.9856	C/C	G/G	G/A	T/T	G/A	C/C	G/T	C/C	T/C	G/G	T/C	G/G	T/T	G/G	3	-0.0271	-0.0237	0.0171	0.0078	0.0043	-0.0162	-0.0239	0.0068	0.0029	-0.0205
Low	3.88	2.3371	6	69.9357	T/C	G/G	G/G	T/T	G/A	C/C	G/G	C/C	C/C	G/G	C/C	A/G	T/C	G/G	3	-0.0072	0.0024	-0.0139	0.0011	-0.0145	0.0102	-0.0062	0.0739	-0.0115	0.0026
High	6.33	4.94	6	63.8166	C/C	G/G	G/G	T/T	G/A	G/C	G/G	C/C	T/C	G/G	T/T	A/G	C/C	G/G	2	0.0294	-0.0126	-0.0157	0.005	0.0051	0.0033	0.0222	-0.0141	-0.0232	-0.0124
Low	8.33	6.46309	6	64.9911	T/C	A/A	G/G	T/T	G/A	C/C	G/T	C/C	T/T	T/T	T/T	A/G	T/C	A/A	5	-0.0145	0.0234	0.0325	0.0078	-0.0137	0.0429	-0.0021	-0.0012	-0.0225	-0.0009
Low	3.51	1.84367	6	54.5708	T/C	G/G	G/A	T/T	A/A	G/C	G/T	C/C	C/C	G/G	T/C	A/A	C/C	G/G	4	-0.0251	0.0179	0.0034	0.0178	0.0117	0.0002	0.0007	-0.0034	0.0033	0.0221
Low	7.13	5.6288	6	69.796	C/C	G/G	G/A	T/T	A/A	G/G	G/T	C/C	T/T	G/G	T/C	A/G	T/C	G/G	3	-0.0071	0.0073	-0.0029	-0.0121	-0.0066	-0.0009	0.0237	-0.0251	0.0209	-0.0168
Low	9.4	7.36541	6	68.9363	T/T	G/A	G/A	T/T	G/A	G/C	G/G	C/C	T/C	T/G	T/C	A/G	T/C	G/A	6	-0.0233	0.001	-0.0095	-0.0304	-0.0228	-0.0114	-0.0011	0.0506	-0.0034	-0.0026
High	4.51	2.5304	6	52.0438	T/C	G/A	A/A	T/T	A/A	C/C	G/G	C/C	T/C	T/G	C/C	A/G	T/C	G/A	6	-0.0189	-0.0208	0.0089	-0.0074	0.0033	0.0087	0.0296	-0.0235	0.0052	-0.0157
Low	3.09	1.29036	6	63.5537	T/C	G/G	A/A	T/T	A/A	G/C	G/G	T/C	T/C	G/G	C/C	A/G	T/C	G/G	5	0.0004	-0.0006	-0.0168	0.0195	-0.023	-0.0069	0.0022	-0.0062	0.0203	-0.0294
Low	5.64	4.32132	6	64.6927	T/C	G/A	G/A	T/C	A/A	C/C	G/G	C/C	C/C	T/G	T/C	A/G	T/C	G/A	4	-0.01	0.012	0.0136	-0.0287	0.0148	0.0022	0.0154	-0.0003	0.0158	-0.0093
High	4.53	2.9871	6	63.9863	T/C	G/G	G/G	T/T	A/A	C/C	G/G	C/C	T/C	T/G	C/C	A/A	C/C	G/G	3	0.0014	-0.0152	-0.0105	-0.0003	0.0241	0.0381	0.0427	-0.0132	-0.0217	-0.0014
Low	3.21	1.42657	6	54.6612	C/C	G/A	A/A	T/T	A/A	G/C	G/G	T/C	C/C	T/G	T/C	A/G	T/C	G/A	5	0.0015	-0.0056	0.0349	-0.0019	0.0211	0.017	0.0172	0.0029	-0.0188	0.0009
Low	5.61	3.81036	6	64.1588	T/C	G/G	A/A	T/T	G/A	C/C	G/G	C/C	T/C	T/G	C/C	A/A	C/C	G/G	5	0.0202	-0.0172	-0.0227	-0.0049	-0.0031	-0.0064	-0.0106	-0.0275	-0.0045	-0.0151
Low	3.91	2.52	6	60.2272	C/C	G/G	G/G	T/T	A/A	C/C	G/G	T/C	T/C	G/G	C/C	A/G	T/C	G/G	2	-0.0257	0.0104	0.0125	0.0179	-0.0101	-0.0181	0.0225	-0.0253	0.0083	-0.0119
High	4.16	2.36036	6	64.6817	T/C	G/G	A/A	T/T	G/A	G/C	G/T	C/C	T/C	G/G	C/C	A/G	T/C	G/G	5	-0.0045	0.0102	0.0013	0.0071	0.0137	-0.009	-0.0092	-0.0045	-0.013	0.017
Low	3	1.16703	6	58.3162	T/C	G/A	G/A	T/T	G/A	C/C	G/G	C/C	C/C	T/G	T/C	A/G	T/C	G/A	5	0.0022	-0.0163	-0.0349	0.0135	0.0273	0.003	0.0013	-0.0068	0.022	-0.0066
Low	5.12	3.6188	6	55.1841	C/C	G/G	G/A	T/T	A/A	G/C	G/G	C/C	C/C	T/G	C/C	A/A	C/C	G/G	3	-0.009	0.0051	0.0046	0.015	-0.0205	-0.0039	0.0038	-0.0051	-0.0119	-0.0119
High	3.41	1.75868	6	61.0869	C/C	G/A	G/A	T/T	G/G	G/C	G/T	C/C	T/C	G/G	T/C	A/A	C/C	G/A	4	-0.0146	0.0045	0.0465	-0.0013	0.033	0.0098	-0.0239	-0.0016	-0.0022	0.0149
Low	6.94	5.14036	6	57.2348	T/C	G/G	A/A	T/T	A/A	C/C	G/T	C/C	T/T	G/G	C/C	A/G	C/C	G/G	5	0.049	-0.0194	0.0111	0.001	0.0058	0.0087	0.0178	-0.0062	-0.0305	0.0022
Low	3.42	1.63657	6	60.2108	C/C	G/A	A/A	T/T	G/G	C/C	G/T	C/C	T/C	T/G	T/C	G/G	T/T	G/A	5	-0.0167	0.017	0.0257	-0.006	-0.0452	0.0016	-0.0106	-0.0111	-0.0071	0.0122
High	3.08	1.41367	6	61.5113	T/C	G/G	G/A	T/T	G/A	G/C	G/G	C/C	T/C	T/G	C/C	A/G	C/C	G/G	4	-0.0105	-0.0164	0.0091	-0.0198	0.0175	0.0131	0.0083	0.0248	-0.0256	-0.0222
Low	3.9	2.08355	6	64.3997	C/C	A/A	G/A	T/T	G/A	C/C	G/G	C/C	T/T	T/T	T/T	G/G	T/T	A/A	5	-0.0066	0.0107	-0.0005	-0.0209	0.0079	-0.0034	-0.014	-0.0148	-0.021	0.0287
High	3.8	2.1787	6	58.7625	C/C	G/G	A/A	T/T	A/A	G/C	G/T	C/C	T/T	G/G	T/C	A/A	C/C	G/G	4	-0.0138	0.0137	0.0068	0.0234	0.0098	-0.0419	0.0032	-0.0208	-0.0102	-0.0106
High	3.54	1.88868	6	54.9952	C/C	G/A	G/A	T/T	G/A	G/C	G/G	C/C	T/C	T/G	T/C	A/G	T/C	G/A	4	-0.0266	0.0228	-0.0041	0.0113	0.0427	0.0039	0.0192	-0.0191	0.0091	-0.0012
Low	4.57	3.0271	6	68.8186	T/C	G/G	G/G	T/T	G/A	C/C	G/G	C/C	T/T	G/G	T/T	G/G	T/T	G/G	3	-0.0153	-0.0042	-0.0111	0.0101	0.0246	-0.0037	-0.0023	0.0105	-0.0124	-0.024
Low	4.42	3.03	6	69.7166	C/C	G/G	G/G	T/T	A/A	C/C	G/G	C/C	C/C	G/G	T/C	G/G	T/T	G/G	2	0.0143	-0.0158	0.0017	-0.0168	-0.0177	-0.0152	0.0008	0.0189	-0.0203	-0.0173
Low	4.04	2.02374	6	53.0924	T/C	A/A	G/A	T/T	G/A	C/C	G/T	C/C	C/C	T/T	C/C	A/G	T/C	A/A	6	0.0032	-0.0115	0.0003	0.002	0.0321	0.0158	-0.0085	-0.0129	-0.0137	-0.0447
High	4.47	2.62037	6	57.9302	T/T	G/G	G/A	T/T	A/A	C/C	G/T	C/C	T/T	T/G	C/C	A/A	C/C	G/G	5	-0.0129	0.043	-0.0167	0.0018	0.0062	0.0193	-0.0137	0.0067	-0.0037	0.0003
Low	5.16	3.36036	6	67.5291	T/C	G/G	A/A	T/T	G/A	G/C	G/G	C/C	T/C	G/G	T/C	A/A	C/C	G/G	5	0.0026	-0.0156	-0.0052	-0.0275	0.005	-0.012	0.0093	0.0057	-0.0453	0.0071
Low	5.17	3.949	6	61.6263	T/C	G/A	G/G	T/C	G/G	G/C	G/T	C/C	C/C	G/G	C/C	G/G	T/T	G/A	3	-0.0238	0.0153	0.0345	0.0171	0.0024	-0.0144	-0.0021	-0.0194	0.0068	-0.0097
Low	4.28	2.89	6	60.9281	C/C	G/G	G/G	T/T	A/A	C/C	G/T	T/C	C/C	G/G	C/C	A/G	T/C	G/G	2	-0.0113	0.0016	-0.0012	0.0045	0.0007	0.0342	-0.02	0.0021	0.0259	-0.0033
Low	4.46	2.79367	6	63.9726	T/C	G/G	G/A	T/T	G/A	C/C	G/T	C/C	C/C	G/G	T/C	A/G	T/C	G/G	4	-0.0059	0.0025	0.0312	0.0243	0.005	0.0314	-0.0024	-0.0049	-0.0138	-0.0317
Low	3.92	2.391	6	70.6174	C/C	G/A	G/G	T/T	A/A	G/G	G/T	C/C	T/C	T/G	T/C	A/G	T/C	G/A	3	-0.0174	0.0271	0.0206	-0.0077	0.0068	-0.0065	0.0113	0.008	-0.0151	-0.0062
Low	3.37	1.7487	6	70.1547	C/C	G/G	A/A	T/T	A/A	G/C	G/G	C/C	C/C	T/T	C/C	A/G	C/C	G/G	4	-0.0166	0.0227	0.023	0.004	-0.0337	-0.0012	-0.0265	0.0006	0.0362	0.0071
High	6.48	4.5004	6	67.9781	T/C	G/A	A/A	T/T	A/A	C/C	G/G	C/C	T/T	G/G	T/C	G/G	T/T	G/A	6	0.0022	-0.009	0.0323	0.0218	0.0244	0.0063	0.0172	0.0099	0.0293	-0.0295
Low	3.76	1.92703	6	68.6133	T/C	G/A	G/A	T/T	A/A	G/C	G/T	T/C	C/C	T/G	T/C	A/A	C/C	G/A	5	0.0625	-0.015	0.0202	0.0163	0.0019	0.0068	0.0094	-0.0136	0.0006	-0.0194
Low	3.88	2.45583	6	56.6763	T/C	G/A	A/A	T/C	A/A	C/C	G/T	C/C	T/C	T/G	T/C	G/G	T/T	G/A	5	-0.0028	0.0086	0.0021	-0.0143	0.0033	0.0056	0.0242	-0.0265	-0.0101	0.0184
Low	8.33	7.1312	6	66.9952	T/C	G/G	G/A	T/C	A/A	C/C	G/T	C/C	T/C	G/G	C/C	A/A	C/C	G/G	3	-0.0053	-0.0285	0.0268	-0.006	0.009	0.013	-0.0189	0.0046	0.0255	-0.02
Low	3.76	1.96036	6	53.5086	T/C	G/G	A/A	T/T	G/A	C/C	G/T	T/C	C/C	G/G	T/T	A/G	T/C	G/G	5	-0.0147	0.0135	-0.0198	-0.0056	0.0028	0.043	-0.0195	0.0015	-0.0283	0.0199
High	3.28	1.7788	6	64.7228	C/C	G/G	G/A	T/T	A/A	G/C	G/T	T/C	T/T	G/G	C/C	A/G	C/C	G/G	3	-0.0197	0.0156	-0.0103	0.0165	0.008	-0.0298	-0.0056	-0.0057	0.007	0.0219
Low	5.5	4.42	3	56.3806	C/C	G/G	G/A	T/C	A/A	C/C	T/T	C/C	C/C	G/G	T/C	G/G	T/T	G/G	2	-0.0023	-0.0034	-0.0135	0.0365	0.03	-0.0179	0.0233	0.0076	-0.0067	0.001
Low	4.4	2.56703	3	53.8891	T/C	G/A	G/A	T/T	A/A	C/C	G/G	T/C	T/C	T/G	C/C	A/G	T/C	G/A	5	-0.0093	-0.0036	0.0276	0.0075	0.0231	-0.0238	-0.0129	0.0152	-0.0165	0.0256
Low	3.2	2.0336	3	62.5106	C/C	G/G	A/A	T/C	G/A	C/C	G/G	C/C	T/T	G/G	C/C	A/G	T/C	G/G	3	0.0236	0.0248	0.0011	0.0107	-0.007	0.0369	0.0155	-0.0263	0.0133	-0.0321
Low	4.9	3.3988	3	66.4942	C/C	G/G	G/A	T/T	A/A	G/C	G/T	C/C	C/C	G/G	C/C	A/A	C/C	G/G	3	-0.0092	-0.0179	0.0275	0.0358	0.0158	-0.008	-0.0408	0.0063	-0.0026	0.0067
Low	3.5	1.9988	3	67.2498	C/C	G/G	G/A	T/T	G/A	C/C	G/T	C/C	T/C	T/G	C/C	G/G	T/T	G/G	3	-0.0031	0.0001	0.009	0.0223	-0.0042	0.021	0.013	0.0161	0.0243	-0.0283
Low	3.3	1.60281	3	68.7967	T/C	G/A	G/G	T/T	A/A	G/C	G/T	T/C	T/T	T/G	C/C	A/G	T/C	G/A	4	0.0065	0.001	0.0229	-0.0045	0.0158	-0.0137	0.0065	-0.02	-0.0122	0.001
Low	4	2.16703	3	67.8357	T/C	G/A	G/A	T/T	G/A	C/C	G/G	C/C	T/C	T/G	T/C	A/G	T/C	G/A	5	-0.0113	-0.0045	-0.0349	0.0071	-0.008	-0.0252	0.0096	-0.0213	-0.0074	0.0063
Low	8.2	6.40036	3	52.4983	T/C	G/G	A/A	T/T	A/A	G/C	G/G	C/C	T/C	G/G	C/C	A/A	C/C	G/G	5	0.0038	-0.0072	0.0055	0.0231	0.0232	-0.0098	0.0159	0.0017	-0.0332	0.0053
High	3.1	1.26703	3	62.6092	T/C	G/A	G/A	T/T	A/A	G/C	G/G	C/C	T/T	T/G	T/T	G/G	T/T	G/A	5	-0.0086	-0.0141	-0.0088	-0.0133	0.0449	-0.0174	-0.0222	-0.0188	-0.0006	0.0142
Low	3.5	2.07583	3	61.9384	T/C	G/A	A/A	T/C	A/A	G/C	G/T	C/C	T/C	T/G	T/C	G/G	T/T	G/A	5	-0.0253	-0.0137	0.0175	-0.0003	-0.0174	0.0211	0.0122	0.0095	-0.0134	0.0232
Low	5	3.16703	3	55.4333	T/C	G/A	G/A	T/T	G/G	C/C	G/T	C/C	T/C	T/G	T/T	A/G	T/C	G/A	5	-0.0125	0.0133	-0.0066	0.014	0.0256	0.0092	0.0185	0.0013	0.0214	0.0085
High	5.1	3.31657	3	55.0116	C/C	G/A	A/A	T/T	G/A	C/C	G/G	C/C	T/C	T/G	T/C	G/G	T/T	G/A	5	-0.027	0.0178	0.0012	0.0182	-0.0196	-0.0128	-0.0142	0.0077	0.0143	-0.0004
Low	5.5	3.70036	3	62.7351	T/C	G/G	A/A	T/T	G/A	G/C	T/T	C/C	T/C	G/G	C/C	A/A	C/C	G/G	5	-0.004	-0.0202	-0.0077	0.0049	-0.0189	-0.0226	-0.0263	-0.0018	-0.0085	0.0083
Low	4.5	2.83367	3	67.9425	T/C	G/G	G/A	T/T	A/A	C/C	G/G	T/C	T/T	G/G	T/C	A/G	T/C	G/G	4	-0.0182	-0.0116	-0.0017	-0.0031	-0.0106	-0.0372	0.006	-0.0194	-0.0243	-0.0153
Low	7	4.76195	3	60.7146	T/T	A/A	G/A	T/T	A/A	G/C	G/G	C/C	C/C	T/G	T/C	A/G	T/C	A/A	7	-0.0082	-0.0279	0.05	0.018	0.0114	-0.0339	0.0022	0.0255	0.0172	0.0393
Low	4.1	2.4787	3	57.7522	C/C	G/G	A/A	T/T	G/A	C/C	G/G	C/C	C/C	T/G	C/C	A/G	T/C	G/G	4	-0.0271	0.014	0.0025	0.0134	0.025	0.0113	0.0268	-0.0075	0.003	-0.0057
Low	4.2	2.35037	3	61.3142	T/T	G/G	G/A	T/T	G/A	C/C	G/G	C/C	T/C	G/G	T/T	A/G	T/C	G/G	5	-0.024	0.0164	0.013	-0.0326	-0.0084	0.0022	-0.0077	0.0343	0.0111	-0.0081
Low	5	3.3787	3	69.2293	C/C	G/G	A/A	T/T	A/A	C/C	G/G	C/C	T/T	T/G	C/C	A/G	C/C	G/G	4	-0.0058	0.0118	0.0126	0.0219	-0.0112	-0.0217	-0.0175	-0.006	0.0095	0.0151
Low	4.1	2.30036	3	65.2977	T/C	G/G	A/A	T/T	G/A	C/C	G/G	C/C	T/C	T/G	C/C	A/G	T/C	G/G	5	-0.0059	-0.0044	0.0155	-0.0042	-0.0095	-0.0139	0.0173	-0.0032	0.0038	-0.0377
High	9	7.4988	3	58.5051	C/C	G/G	G/A	T/T	G/A	C/C	G/T	C/C	C/C	G/G	C/C	G/G	T/T	G/G	3	-0.0263	-0.0096	-0.0066	-0.0378	-0.019	0.0212	-0.0147	-0.0078	0.0177	0.011
Low	4.2	2.5181	3	54.8309	C/C	A/A	G/G	T/T	G/A	G/C	G/G	T/C	C/C	T/G	T/C	A/A	C/C	A/A	4	0.0245	0.0234	0.0132	-0.0125	0.0158	-0.034	0.0111	0.0239	0.0077	-0.0092
High	7.8	5.95037	3	66.1547	T/T	G/G	G/A	T/T	A/A	G/C	G/G	C/C	C/C	T/G	C/C	G/G	T/T	G/G	5	-0.0137	0.0056	0.0173	0.0025	0.0041	0.002	0.0308	-0.0175	0.0043	0.0148
Low	7.5	5.80281	3	63.2197	T/C	G/A	G/G	T/T	A/A	C/C	G/T	C/C	C/C	T/G	T/T	A/G	T/C	G/A	4	-0.0038	0.009	-0.0117	0.0169	0.0045	-0.0005	-0.0365	-0.0222	-0.0358	-0.0014
Low	4.9	3.06703	3	68.9801	T/C	G/A	G/A	T/T	G/A	C/C	G/T	C/C	T/C	T/T	T/C	G/G	T/T	G/A	5	-0.02	0.0048	0.0389	-0.0132	0.0293	0.0059	0.0103	-0.0255	-0.0542	-0.0228
High	5.3	3.6787	3	67.9507	C/C	G/G	A/A	T/T	G/A	G/C	G/T	T/C	C/C	G/G	C/C	A/A	C/C	G/G	4	-0.0196	0.0095	0.009	0.0007	-0.0236	-0.013	-0.0052	-0.0125	0.0337	0.0056
Low	3.8	2.1787	3	60.7146	C/C	G/G	A/A	T/T	A/A	C/C	G/T	C/C	T/C	G/G	C/C	A/G	T/C	G/G	4	-0.0218	-0.0167	-0.0059	-0.015	0.0227	0.0035	-0.016	-0.025	-0.0154	-0.0033
Low	4.7	3.31	3	62.0424	C/C	G/G	G/G	T/T	A/A	C/C	G/T	C/C	T/C	T/G	C/C	G/G	T/T	G/G	2	0.0012	0.0176	-0.0102	0.013	0.0175	-0.0018	-0.0284	-0.0275	0.0556	0.0084
High	8.8	7.00036	3	63.1896	T/C	G/G	A/A	T/T	A/A	G/G	G/G	C/C	T/C	G/G	T/C	A/G	T/C	G/G	5	-0.0104	0.0042	-0.0203	-0.0005	0.0059	0.0221	0.0117	-0.0084	0.0266	0.0122
High	6.5	4.5204	3	59.2197	T/C	G/A	A/A	T/T	A/A	C/C	G/G	C/C	C/C	G/G	T/C	A/G	T/C	G/A	6	-0.0194	-0.0052	-0.0041	-0.0137	-0.0176	0.0193	0.0338	0.0052	0.0037	0.0022
Low	4.1	1.90264	3	59.9617	T/T	G/A	A/A	T/T	A/A	C/C	G/G	C/C	C/C	T/G	T/C	G/G	T/T	G/A	7	-0.0198	-0.0138	-0.0088	0.0037	-0.0368	-0.0243	0.004	-0.0109	-0.0357	-0.0066
Low	5.1	3.43367	3	55.9863	T/C	G/G	G/A	T/T	G/A	C/C	G/T	C/C	C/C	T/G	T/C	A/A	C/C	G/G	4	-0.0155	-0.0012	0.0176	-0.0152	-0.0013	0.011	-0.0262	0.0088	0.0233	-0.0088
Low	3.9	1.9204	3	67.4442	T/C	G/A	A/A	T/T	A/A	C/C	G/T	T/T	T/C	T/G	T/C	A/A	C/C	G/A	6	-0.0233	-0.0329	-0.0012	-0.007	-0.0131	-0.0167	0.0028	-0.0327	-0.0238	0.0102
Low	4.2	2.6988	3	62.6831	C/C	G/G	G/A	T/T	G/A	C/C	G/T	C/C	C/C	T/G	C/C	A/A	C/C	G/G	3	-0.0048	0.0098	-0.0372	-0.0171	-0.0112	0.015	-0.0031	0.0313	-0.0037	-0.0248
Low	8.4	6.8988	3	59.7673	C/C	G/G	G/A	T/T	G/A	G/C	G/T	C/C	T/C	G/G	C/C	A/G	T/C	G/G	3	-0.0155	0.0028	-0.0027	0.0025	0.0051	-0.0208	0.0046	-0.0362	-0.0239	-0.0029
Low	6.2	4.50281	3	54.7652	T/C	G/A	G/G	T/T	G/A	G/C	G/G	C/C	T/T	T/G	T/C	A/A	C/C	G/A	4	-0.0068	0.0086	-0.0059	-0.0138	0.0019	0.005	-0.0268	0.0132	0.0404	-0.0188
High	5.6	3.93367	3	58.6667	T/C	G/G	G/A	T/T	G/A	C/C	G/G	C/C	C/C	G/G	C/C	A/G	T/C	G/G	4	0.0044	0.0018	0.027	0.0122	-0.0314	0.0355	0.0148	0.0014	-0.0015	0.01
Low	3.8	1.96703	3	64.3477	T/C	G/A	G/A	T/T	G/A	C/C	G/T	C/C	C/C	T/G	T/C	A/G	T/C	G/A	5	-0.003	-0.01	-0.0017	0.0087	0.0435	0.0235	-0.0197	-0.0016	0.0064	-0.0191
Low	3.8	2.13367	3	53.5441	T/C	G/G	G/A	T/T	G/A	C/C	G/G	C/C	T/C	G/G	C/C	A/A	C/C	G/G	4	-0.0065	0.0031	-0.0265	0.023	0.0001	0.0138	-0.016	0.006	0.0129	0.0021
Low	3	0.965409	3	69.7467	T/T	G/A	G/A	T/T	G/A	C/C	G/T	C/C	T/C	T/G	T/T	A/G	C/C	G/A	6	-0.0209	0.0039	0.011	0.0082	0.0078	0.011	-0.0198	0.0388	0.0199	0.0004
Low	3.2	1.54868	3	53.1389	C/C	G/A	G/A	T/T	A/A	G/G	G/G	T/C	T/T	G/G	C/C	A/A	C/C	G/A	4	0.0297	0.0151	0.0158	0.001	0.0067	0.0022	-0.0172	-0.0137	0.0152	-0.0211
Low	4	2.16703	3	52.8296	T/C	G/A	G/A	T/T	G/A	C/C	G/T	C/C	C/C	T/G	T/C	G/G	T/T	G/A	5	-0.0078	-0.0193	-0.0006	-0.0031	0.0235	-0.0221	-0.0244	0.0287	-0.0415	-0.0363
High	3.7	2.62	3	70.308	C/C	G/G	G/A	T/C	G/A	G/C	G/G	C/C	C/C	G/G	C/C	G/G	T/T	G/G	2	-0.0219	-0.013	-0.0213	-0.0097	-0.0116	0.0274	0.0014	-0.0346	0.0095	-0.0123
Low	3.6	2.0988	3	55.4579	C/C	G/G	G/A	T/T	G/A	C/C	G/G	C/C	T/T	T/G	C/C	G/G	T/T	G/G	3	-0.0097	0.0118	0.0058	0.0158	0.0092	0.0128	0.0001	0.0172	-0.0133	-0.012
Low	3.5	2.11	3	65.5496	C/C	G/G	G/G	T/T	A/A	G/C	G/T	T/C	T/T	G/G	T/C	A/G	T/C	G/G	2	-0.0087	-0.0097	0.0066	0.0189	0.006	0.0081	0.0206	-0.0209	0.0336	0.0055
Low	3.2	1.00264	3	57.41	T/T	G/A	A/A	T/T	A/A	C/C	G/T	C/C	C/C	G/G	T/T	A/A	C/C	G/A	7	-0.0118	0.0156	0.0142	0.0155	0.0157	-0.0375	-0.0102	-0.0052	-0.005	-0.025
Low	6.1	4.26703	3	58.4668	T/C	G/A	G/A	T/T	A/A	C/C	G/G	C/C	C/C	T/G	T/C	A/G	T/C	G/A	5	-0.0049	-0.0268	-0.0381	-0.013	-0.0185	0.0096	0.0252	-0.0373	-0.0055	-0.0039
Low	3.6	1.80036	3	59.5784	T/C	G/G	A/A	T/T	A/A	G/G	G/G	C/C	T/T	T/G	C/C	A/G	T/C	G/G	5	0.0266	0.0302	-0.0035	-0.0156	0.0196	0.0043	-0.0406	-0.0173	-0.0088	0.0254
Low	4	2.20036	3	59.0472	T/C	G/G	A/A	T/T	A/A	G/C	G/T	C/C	T/T	G/G	C/C	A/A	C/C	G/G	5	-0.013	0.0035	-0.004	-0.01	0.004	0.002	0.0152	-0.0072	0.008	0.0032
Low	7.5	5.78738	3	59.5756	T/T	G/G	G/G	T/T	A/A	C/C	G/G	T/C	T/C	G/G	C/C	A/G	T/C	G/G	4	-0.0085	0.0137	0.0025	-0.003	0.0007	-0.0012	0.0135	-0.0055	0.0098	-0.0071
Low	7.9	5.66195	3	66.4832	T/T	A/A	G/A	T/T	A/A	G/C	G/G	T/C	T/C	T/T	T/C	A/A	C/C	A/A	7	-0.0143	0.011	-0.0282	0.0253	0.0087	-0.0087	-0.0136	0.0205	0.0183	0.0226
Low	4.2	2.671	3	61.5661	C/C	G/A	G/G	T/T	A/A	C/C	G/T	C/C	C/C	G/G	T/C	A/G	T/C	G/A	3	-0.0067	0.0271	-0.012	-0.013	0.009	0.0078	-0.0159	0.0146	-0.0107	0.0111
Low	3.2	1.53367	3	60.271	T/C	G/G	G/A	T/T	G/A	G/G	G/G	T/C	T/C	T/T	C/C	G/G	T/T	G/G	4	0.0112	-0.0034	-0.0331	-0.0281	0.0081	0.0033	-0.0188	0.0148	0.0275	-0.0065
Low	7.5	5.9988	3	61.8125	C/C	G/G	G/A	T/T	A/A	C/C	G/G	T/C	T/C	T/G	C/C	A/G	T/C	G/G	3	0.0105	-0.0159	-0.0065	0.0203	-0.0239	0.0025	0.0203	0.0014	-0.0041	-0.0102
Low	4.4	3.01	3	58.0534	C/C	G/G	G/G	T/T	A/A	G/C	G/G	C/C	C/C	G/G	T/C	G/G	T/T	G/G	2	-0.0221	0.0178	0.0123	0.0128	0.0112	0.0294	-0.0034	0.0283	-0.0081	0.0208
Low	3.7	2.6	3	62.2779	C/C	G/A	G/G	T/C	A/A	G/C	G/G	C/C	T/C	T/G	T/T	A/G	T/C	G/A	2	0.017	0.0105	-0.0187	0.0138	0.0356	-0.0301	0.0147	0.0258	-0.0021	0.0035
Low	3.5	1.70036	3	58.2724	T/C	G/G	A/A	T/T	G/A	C/C	T/T	C/C	T/C	G/G	T/C	A/G	T/C	G/G	5	-0.0153	0.0321	0.0015	-0.0375	-0.0159	-0.0157	0.0118	-0.0162	0.0367	-0.0261
High	4.2	2.91696	3	66.6667	C/C	G/A	A/A	T/C	A/A	C/C	G/T	T/C	T/T	T/G	T/C	A/G	T/C	G/A	4	-0.0288	0.0102	-0.0505	0.0226	0.0255	-0.0039	0.012	0.0032	0.0075	0.0009
Low	7.2	5.6571	3	66.716	T/C	G/G	G/G	T/T	A/A	G/C	G/T	T/T	T/C	G/G	C/C	A/A	C/C	G/G	3	-0.0056	0.0218	0.0284	-0.0139	-0.0047	0.0122	0.0306	0.0205	-0.0053	-0.0074
High	7.3	5.7571	3	55.6715	T/C	G/G	G/G	T/T	A/A	C/C	G/T	C/C	T/C	T/G	C/C	G/G	T/T	G/G	3	0.0164	-0.0164	0.0159	0.0119	0.0048	0.0057	0.0127	0.0041	-0.0292	-0.0083
Low	3.3	2.22	3	54.9076	C/C	G/G	G/A	T/C	A/A	C/C	G/T	C/C	T/C	T/G	T/C	A/G	T/C	G/G	2	0.0122	-0.0049	0.005	0.019	0.0054	0.0293	0.001	0.0126	-0.0417	0.0316
High	5.7	3.88355	3	65.2512	C/C	A/A	G/A	T/T	G/A	C/C	G/G	C/C	T/C	T/T	T/C	A/A	C/C	A/A	5	-0.0026	-0.0074	0.0164	-0.0081	0.0153	-0.022	-0.0008	0.0032	0.0002	-0.0363
High	4.6	3.0571	3	65.6153	T/C	G/G	G/G	T/T	A/A	G/C	G/G	C/C	T/C	T/G	C/C	A/A	C/C	G/G	3	0.0349	-0.0201	0.0158	0.0077	0.0083	0.0323	-0.0267	0.0118	-0.0111	0.0047
Low	5	3.03823	3	66.6201	C/C	A/A	A/A	T/T	A/A	C/C	G/G	C/C	C/C	T/T	T/T	A/A	C/C	A/A	6	0.0046	-0.0356	-0.0054	-0.0012	0.0106	0.0062	-0.0145	-0.0242	-0.0131	0.0298
Low	3.4	1.56703	3	60.1533	T/C	G/A	G/A	T/T	G/A	C/C	G/T	T/C	T/T	T/T	T/C	A/A	C/C	G/A	5	-0.013	-0.0027	0.0049	-0.0254	0.0354	-0.0167	0.0078	-0.0045	-0.0374	-0.0089
High	7.4	5.56703	3	61.5962	T/C	G/A	G/A	T/T	A/A	G/C	G/T	C/C	C/C	T/G	T/C	G/G	T/T	G/A	5	-0.0139	0.0011	0.0035	0.0325	0.0113	-0.007	0.0183	0.0176	-0.0048	-0.0093
Low	4.4	3.29	3	66.1684	T/C	G/G	G/G	T/C	G/A	G/C	G/T	C/C	T/C	T/G	C/C	A/A	C/C	G/G	2	0.0161	0.0216	-0.0127	0.0157	-0.0159	-0.0125	0.0018	-0.0064	-0.0283	0.0027
Low	3.4	2.1053	3	55.9097	T/C	G/G	A/A	T/C	G/G	G/C	G/G	C/C	C/C	T/G	C/C	A/A	C/C	G/G	4	-0.008	-0.0022	0.0062	-0.013	0.0061	-0.0096	-0.0266	0.0013	-0.033	0.0001
Low	3.2	1.36703	3	58.1465	T/C	G/A	G/A	T/T	A/A	C/C	G/G	C/C	T/C	T/G	C/C	A/G	T/C	G/A	5	-0.0024	-0.0286	-0.0272	0.01	0.0108	-0.0076	0.0137	-0.0011	-0.0024	-0.0272
High	6.8	5.2988	3	63.6058	C/C	G/G	G/A	T/T	A/A	C/C	G/G	T/C	T/T	G/G	C/C	A/G	T/C	G/G	3	-0.018	0.0053	0.0217	-0.0165	0.0029	-0.0208	0.0017	-0.0199	-0.0161	0.0062
Low	3.3	1.6787	3	67.9124	C/C	G/G	A/A	T/T	G/A	C/C	G/G	C/C	T/C	G/G	C/C	A/G	T/C	G/G	4	-0.0045	-0.0061	0.0148	-0.0108	-0.0165	-0.0075	0.0038	-0.0037	0.0126	-0.0148
Low	4.4	2.56703	3	68.961	T/C	G/A	G/A	T/T	A/A	G/C	G/G	C/C	T/C	T/T	T/C	A/A	C/C	G/A	5	0.0249	-0.0214	0.0028	0.0066	-0.0199	0.0026	-0.0161	0.0183	0	-0.008
High	9	7.68132	3	66.9432	T/C	G/A	G/A	T/C	G/A	G/C	G/G	T/C	C/C	T/G	C/C	A/G	T/C	G/A	4	-0.0127	0.0071	0.005	-0.0257	0.02	0.0183	-0.0166	-0.034	0.0093	0.0167
High	8.3	6.7571	3	69.4045	T/C	G/G	G/G	T/T	A/A	G/C	G/G	C/C	T/C	T/G	C/C	A/A	C/C	G/G	3	-0.0092	0.0207	-0.0123	0.044	-0.0051	0.0172	0.0158	-0.0186	0.0093	-0.0234
High	7.7	6.03367	3	66.7351	T/C	G/G	G/A	T/T	A/A	G/C	G/T	C/C	T/C	T/G	C/C	A/G	T/C	G/G	4	-0.0336	-0.0058	-0.0031	0.0156	0.0094	-0.0422	0.0124	0.0164	-0.0125	-0.0086
Low	3	1.16703	3	59.3457	T/C	G/A	G/A	T/T	A/A	G/C	T/T	C/C	T/T	T/G	T/C	A/G	T/C	G/A	5	0.0056	-0.0181	0.0066	0.0022	0.0097	0.0255	-0.0145	-0.0091	-0.0236	0.0136
Low	3.7	2.36933	3	67.7618	T/T	G/G	G/A	T/C	G/A	C/C	G/G	C/C	T/C	G/G	C/C	G/G	T/T	G/G	4	-0.0051	-0.0356	-0.007	-0.0129	0.0029	0.0178	0.0051	0.0201	0.0026	0.0114
Low	6.8	4.8204	3	57.8672	T/C	G/A	A/A	T/T	A/A	C/C	G/T	C/C	T/C	T/G	T/C	A/G	T/C	G/A	6	-0.0264	-0.0175	0.0103	-0.0291	-0.0082	0.0058	-0.001	0.0004	-0.0045	-0.0089
High	3.2	1.6988	3	56.1615	C/C	G/G	G/A	T/T	G/A	G/C	G/G	C/C	T/C	T/G	C/C	G/G	T/T	G/G	3	-0.0107	-0.003	0.0049	-0.0026	0.0038	-0.0081	0.0079	-0.0102	0.0165	-0.0349
High	5.3	3.46703	3	58.1109	T/C	G/A	G/A	T/T	G/A	C/C	G/T	T/C	T/C	T/G	T/T	G/G	T/T	G/A	5	-0.0018	-0.0247	0.0383	-0.0117	-0.0072	0.0254	-0.0123	0.0236	-0.0087	-0.0058
Low	3.9	2.7012	3	57.0897	T/C	G/G	G/A	T/C	A/A	G/G	G/G	C/C	C/C	G/G	C/C	A/A	C/C	G/G	3	-0.0042	0.0074	0.0371	-0.011	0.0084	-0.0199	-0.0205	0.0272	-0.0034	0.0069
Low	6.4	4.16195	3	67.2745	T/T	A/A	G/A	T/T	G/A	G/C	G/G	C/C	C/C	T/T	T/C	A/G	T/C	A/A	7	-0.0045	0.0076	-0.0203	0.0236	-0.0113	0.0056	-0.0489	0.0184	-0.026	-0.0156
Low	4.3	2.51657	3	62.1903	C/C	G/A	A/A	T/T	A/A	G/C	G/G	C/C	C/C	T/G	T/C	A/G	T/C	G/A	5	-0.0001	-0.0158	-0.0141	0.0235	-0.013	0.0376	0.0159	0.0184	0.0102	-0.0054
High	5.5	3.30264	3	64.7447	T/T	G/A	A/A	T/T	A/A	G/G	G/T	C/C	T/T	T/G	T/C	G/G	T/T	G/A	7	-0.0231	0.0139	0.0076	-0.0152	-0.0136	-0.0014	-0.008	-0.0196	0.0012	0.0149
Low	4	2.3787	3	54.8966	C/C	G/G	A/A	T/T	A/A	G/C	G/G	C/C	T/C	G/G	C/C	A/G	T/C	G/G	4	-0.0082	0.0056	0.0078	0.0063	-0.0265	0.0041	0.0064	0.0211	0.0127	0.0117
High	4.6	3.0988	3	62.9268	C/C	G/G	G/A	T/T	G/A	C/C	G/G	C/C	C/C	T/G	T/C	A/A	C/C	G/G	3	-0.0023	0.0128	-0.0029	-0.0249	0.0195	0.0277	-0.0077	0.0292	-0.0194	0.0184
Low	4.7	3.5012	3	68.4463	T/C	G/G	G/A	T/C	A/A	C/C	G/T	C/C	T/T	G/G	T/C	A/G	T/C	G/G	3	-0.0013	0.0073	0.0025	0.0176	0.0085	0.0195	-0.0001	0.0313	-0.0105	0.0078
High	4.8	3.41	3	63.4086	C/C	G/G	G/G	T/T	A/A	C/C	G/G	C/C	T/T	G/G	C/C	G/G	T/T	G/G	2	-0.0159	-0.0031	-0.0001	0.0423	0.0231	0.0036	0.023	-0.0291	-0.0304	-0.0043
Low	3	0.983738	3	51.6249	T/C	A/A	G/A	T/T	A/A	C/C	G/G	C/C	T/C	T/T	T/T	A/A	C/C	A/A	6	-0.0121	0.0063	-0.0016	0.0145	-0.0197	-0.014	-0.0069	-0.0381	0.0252	-0.0007
Low	6.3	4.63367	3	64.1561	T/C	G/G	G/A	T/T	A/A	C/C	G/T	C/C	C/C	T/G	C/C	A/G	T/C	G/G	4	-0.01	0.0094	0.004	0.0148	0.0235	0.002	-0.019	-0.0154	0.0147	-0.0455
Low	5.7	3.90036	3	56.7228	T/C	G/G	A/A	T/T	G/A	C/C	G/T	C/C	T/T	G/G	T/C	A/G	T/C	G/G	5	-0.0024	0.0096	-0.0119	-0.0081	0.0364	0.0147	-0.0271	0.038	-0.0227	0.0054
High	3.1	1.4787	3	67.8631	C/C	G/G	A/A	T/T	G/A	C/C	G/T	C/C	T/C	G/G	C/C	G/G	T/T	G/G	4	-0.0175	-0.0179	0.0147	-0.009	0.0241	-0.029	-0.0336	0.0414	0.0122	-0.0323
Low	3.5	2.2053	3	62.089	T/C	G/G	A/A	T/C	A/A	C/C	G/G	C/C	C/C	G/G	T/C	A/G	T/C	G/G	4	-0.014	0.0137	0.0176	0.0358	0.0185	-0.0001	-0.0078	0.0208	0.0329	0.0233
Low	5.1	3.30036	3	60.6489	T/C	G/G	A/A	T/T	A/A	G/C	G/T	C/C	T/T	T/G	C/C	A/A	C/C	G/G	5	-0.0157	-0.0501	0.0087	-0.0018	-0.0112	0.0052	-0.0107	0.0395	-0.0029	-0.0344
Low	7.6	5.81657	3	62.1109	C/C	G/A	A/A	T/T	G/A	C/C	G/G	C/C	C/C	T/G	T/C	A/G	C/C	G/A	5	-0.0186	0.0412	0.0121	-0.0153	-0.0336	0.0185	-0.0105	0.0023	0.0032	-0.0072
Low	4.2	2.35037	3	58.7926	T/T	G/G	G/A	T/T	G/A	C/C	G/T	C/C	C/C	T/G	C/C	A/G	T/C	G/G	5	0.044	-0.0119	-0.0144	-0.0199	-0.0052	-0.0107	0.0076	-0.0035	0.0007	-0.018
Low	3.8	2.1787	3	64.8104	C/C	G/G	A/A	T/T	A/A	G/C	T/T	C/C	C/C	G/G	C/C	A/A	C/C	G/G	4	-0.0162	-0.0254	0.0021	0.0005	0.025	-0.0093	-0.0019	-0.0103	-0.0132	-0.0114
High	8.6	6.93367	3	58.527	T/C	G/G	G/A	T/T	A/A	C/C	T/T	C/C	T/T	T/G	T/C	A/G	T/C	G/G	4	0.0185	0.0103	-0.0333	-0.0021	0.0184	-0.0021	0.0191	0.022	-0.0055	0.0086
High	7.3	5.64868	3	64.4463	C/C	G/A	G/A	T/T	G/A	C/C	T/T	C/C	T/C	G/G	T/C	G/G	T/T	G/A	4	0.0043	-0.0063	-0.0047	0.0211	0.0056	0.0194	-0.0045	-0.0277	0.0217	-0.0182
Low	6.5	4.8787	3	68.4052	C/C	G/G	A/A	T/T	A/A	G/C	G/G	C/C	T/C	G/G	T/C	A/G	T/C	G/G	4	-0.0281	-0.0094	0.007	-0.0123	0.0159	-0.0273	0.0134	-0.0105	0.0161	0.0528
Low	7	5.33367	3	68.7502	T/C	G/G	G/A	T/T	A/A	C/C	G/T	C/C	C/C	T/G	T/C	A/G	T/C	G/G	4	-0.0057	0.0079	-0.0485	0.0025	-0.0037	-0.0059	0.002	-0.0223	-0.0269	0.0262
Low	4.5	2.9988	3	66.1328	C/C	G/G	G/A	T/T	G/A	C/C	G/T	C/C	T/C	G/G	C/C	A/G	T/C	G/G	3	0.0048	0.0224	0.0068	-0.0058	0.0323	-0.0122	-0.0194	0.0055	-0.0355	0.0309
High	6.6	5.0988	3	59.5127	C/C	G/G	G/A	T/T	G/A	C/C	G/G	C/C	C/C	T/G	C/C	A/G	T/C	G/G	3	-0.0085	0.0162	-0.034	-0.007	0.0086	-0.0275	0.0176	-0.0066	0.0162	-0.015
Low	3.4	2.01	3	61.6235	C/C	G/G	G/G	T/T	A/A	G/C	G/T	C/C	T/T	G/G	T/T	A/G	T/C	G/G	2	-0.0096	-0.028	0.0204	0.0028	0.0206	0.0064	-0.0198	-0.0012	-0.0091	-0.0203
Low	7	5.33367	3	63.8494	T/C	G/G	G/A	T/T	A/A	C/C	G/T	C/C	C/C	G/G	T/C	A/A	C/C	G/G	4	-0.015	0.015	-0.011	-0.0082	0.0137	0.0264	-0.0142	-0.0284	-0.0339	-0.0098
Low	5.4	3.4024	3	66.7598	T/T	G/G	A/A	T/T	A/A	C/C	G/G	C/C	C/C	T/G	T/C	G/G	T/T	G/G	6	0.0133	-0.0214	0.008	0.0259	0.0133	-0.0067	0.0008	-0.0317	0.0233	0.0406
Low	6.8	5.1787	3	69.5414	C/C	G/G	A/A	T/T	G/A	C/C	G/T	C/C	T/T	G/G	C/C	A/G	T/C	G/G	4	-0.0196	-0.0157	-0.0103	-0.0126	0.0022	-0.0007	-0.0104	0.0024	0.006	-0.0285
Low	3	0.822437	3	53.7632	T/C	A/A	A/A	T/T	A/A	C/C	G/G	C/C	T/C	T/T	T/T	A/G	T/C	A/A	7	0.0008	0.0041	-0.0064	0.0183	-0.012	-0.0174	0.0035	-0.0103	-0.0312	-0.0181
Low	3.8	2.13367	3	69.3881	T/C	G/G	G/A	T/T	A/A	C/C	G/G	C/C	C/C	T/G	C/C	A/G	T/C	G/G	4	-0.0208	0.0079	0.0118	0.0234	0.0068	-0.018	0.0059	-0.0017	-0.0012	0.006
Low	5.8	3.8204	3	51.5866	T/C	G/A	A/A	T/T	A/A	C/C	G/G	C/C	C/C	T/G	T/C	A/G	T/C	G/A	6	0.0209	-0.0206	-0.014	-0.0323	0.0036	-0.014	0.0162	0.0039	-0.0014	-0.009
Low	8.7	7.1988	3	61.7632	C/C	G/G	G/A	T/T	G/A	C/C	G/T	C/C	C/C	G/G	C/C	A/G	T/C	G/G	3	-0.0112	-0.0185	0.0087	0.0254	-0.0223	-0.0442	0.0026	-0.0186	0.0255	-0.0115
Low	4.8	3.01657	3	64.9692	C/C	G/A	A/A	T/T	G/A	G/C	T/T	C/C	T/C	T/G	T/C	A/A	C/C	G/A	5	-0.0056	-0.0123	0.004	-0.0129	-0.0032	-0.0239	0.0061	-0.007	0.0003	-0.025
Low	5.7	3.88355	3	61.0294	C/C	A/A	G/A	T/T	A/A	C/C	T/T	C/C	C/C	T/T	T/C	G/G	T/T	A/A	5	-0.0048	-0.0016	-0.0013	-0.0076	-0.0047	0.001	0.0032	0.0063	0.0039	0.0416
Low	3.3	1.7571	3	56.3121	T/C	G/G	G/G	T/T	A/A	G/C	G/G	C/C	T/T	T/T	C/C	A/G	T/C	G/G	3	-0.0234	0.0409	0.0092	-0.0005	-0.0159	0.0161	-0.0086	0.0155	-0.0483	-0.0156
Low	5.8	3.96703	3	68.8268	T/C	G/A	G/A	T/T	G/A	G/C	G/T	C/C	T/C	T/G	T/T	A/A	C/C	G/A	5	-0.0192	-0.0159	0.0329	-0.0198	-0.0008	-0.001	0.0567	0.0296	0.0153	-0.0321
Low	4.4	2.55037	3	59.614	T/T	G/G	G/A	T/T	A/A	C/C	G/G	T/C	T/C	G/G	T/C	A/A	C/C	G/G	5	0.0147	0.0214	0.0379	-0.0378	-0.0231	-0.0147	0.0241	-0.0251	0.0157	0.0032
High	4.8	3.13367	4	69.9959	T/C	G/G	G/A	T/T	A/A	C/C	G/G	T/C	C/C	G/G	C/C	A/G	T/C	G/G	4	-0.0144	0.0081	-0.0058	0.0431	0.023	-0.0062	-0.0097	0.0004	-0.0028	0.032
High	3.3	1.51657	4	50.6858	C/C	G/A	A/A	T/T	G/A	C/C	G/G	C/C	T/C	T/G	T/C	A/A	C/C	G/A	5	-0.0151	0.0011	-0.0065	-0.0177	-0.0087	0.0209	-0.0192	-0.0012	0.0254	0.0362
High	4.7	2.90036	4	53.6537	T/C	G/G	A/A	T/T	G/A	C/C	G/G	C/C	C/C	G/G	C/C	A/G	T/C	G/G	5	0.0199	0.0121	-0.0164	-0.0256	0.0386	-0.0352	0.0382	0.0127	0.0046	0.0117
Low	4.8	2.62244	4	61.18	T/C	A/A	A/A	T/T	G/A	G/C	G/T	C/C	T/C	T/T	T/C	G/G	T/T	A/A	7	-0.0078	0.0433	0.0074	0.01	-0.0281	0.0498	-0.0143	-0.0071	-0.0293	-0.0019
Low	5.5	3.9571	4	58.6639	T/C	G/G	G/G	T/T	G/A	G/C	G/T	T/C	T/C	G/G	C/C	A/G	T/C	G/G	3	-0.0156	-0.0291	0.0263	-0.0227	0.0187	0.0093	-0.0244	-0.0097	-0.0033	0.021
Low	3.4	1.93627	4	55.6441	T/T	G/A	G/A	T/C	A/A	C/C	G/G	C/C	C/C	T/T	T/C	G/G	T/T	G/A	5	-0.0087	-0.0088	0.0556	0.0065	-0.0051	0.0135	0.0373	0	0.0012	-0.0332
Low	7.7	6.03367	4	60.4216	T/C	G/G	G/A	T/T	G/G	C/C	G/T	C/C	T/C	G/G	C/C	A/A	C/C	G/G	4	0.0111	0.0211	-0.0082	0.0042	-0.0154	-0.0231	-0.0372	-0.002	-0.0229	0.009
Low	3.4	1.70281	4	64.6598	T/C	G/A	G/G	T/T	A/A	G/C	G/T	C/C	T/C	T/G	C/C	A/A	C/C	G/A	4	-0.005	0.0188	0.0481	-0.0151	0.0085	-0.001	0.0158	0.03	0.0007	-0.0316
Low	4.3	2.63367	4	56.7556	T/C	G/G	G/A	T/T	G/A	G/C	G/T	C/C	T/C	G/G	C/C	A/G	T/C	G/G	4	-0.0064	-0.0212	0.0014	-0.014	0.0361	-0.0245	0.0082	-0.0332	0.0196	-0.0113
High	8.1	6.912	4	62.4257	C/C	G/A	G/A	T/C	A/A	C/C	G/G	C/C	C/C	T/G	T/C	A/A	C/C	G/A	3	0.008	-0.014	0.0055	0.0074	-0.0221	-0.062	0.014	0.0065	-0.0039	-0.0081
Low	3.3	2.22	4	62.4449	C/C	G/G	G/A	T/C	A/A	G/C	G/T	C/C	T/T	G/G	C/C	A/A	C/C	G/G	2	-0.0039	-0.0244	0.0174	-0.0259	-0.0223	0.0024	-0.002	-0.0095	-0.0019	0.011
High	5.7	4.1571	4	51.0335	T/C	G/G	G/G	T/T	A/A	C/C	G/G	C/C	T/C	G/G	T/C	A/G	T/C	G/G	3	-0.0207	0.0152	0.013	0.006	-0.026	0.0084	-0.0032	0.0064	0.0079	-0.0221
Low	4	2.8336	4	67.0965	C/C	G/G	A/A	T/C	G/A	G/C	G/T	C/C	T/C	T/G	C/C	A/G	T/C	G/G	3	-0.0217	-0.0136	0.019	-0.0231	-0.0053	-0.0331	0.0027	-0.0177	-0.0101	0.0205
Low	3.3	1.7988	4	62.9185	C/C	G/G	G/A	T/T	A/A	C/C	G/G	C/C	T/C	T/G	C/C	A/G	T/C	G/G	3	0.0402	0.0294	0.0255	0.0094	0.0014	0.0117	0.0126	-0.02	0.0218	0.0054
High	4.3	3.22	4	61.1034	C/C	G/G	G/A	T/C	A/A	G/C	T/T	C/C	T/C	T/T	C/C	A/A	C/C	G/G	2	0.01	0.0069	-0.0048	0.0093	-0.0099	0.0183	0.0373	0.0202	-0.0018	0.0094
Low	5.6	3.94868	4	61.5907	C/C	G/A	G/A	T/T	A/A	G/C	G/G	C/C	T/T	T/G	T/T	G/G	T/T	G/A	4	0.0045	-0.0076	0.0011	-0.0234	0.0103	0.0288	-0.0057	0.019	0.0422	-0.0258
Low	3.2	1.86933	4	69.2704	T/T	G/G	G/A	T/C	G/A	G/C	G/G	C/C	T/C	T/G	T/C	A/A	C/C	G/G	4	-0.0139	-0.0071	0.0031	0.0123	-0.0167	-0.0193	-0.0333	-0.0084	0.0133	0.0096
Low	8	6.21657	4	65.2512	C/C	G/A	A/A	T/T	A/A	G/C	G/G	C/C	C/C	T/G	T/T	A/G	T/C	G/A	5	-0.0114	-0.0229	0.0213	-0.0166	-0.001	-0.0153	-0.0313	-0.0027	-0.0057	-0.0371
High	3.7	2.27583	4	66.7981	T/C	G/A	A/A	T/C	A/A	C/C	G/T	C/C	C/C	T/G	T/T	A/G	T/C	G/A	5	-0.0133	0.0186	0.0144	-0.0359	-0.013	0.0043	-0.0122	0.0015	-0.0189	0.0555
High	6.2	4.41657	4	67.7782	C/C	G/A	A/A	T/T	G/A	G/C	G/T	C/C	T/T	T/G	T/C	A/G	T/C	G/A	5	-0.0025	0.0046	-0.0175	0.0199	0.0124	-0.0247	0.0251	0.0009	-0.0189	0.0111
Low	5.7	4.03367	4	64.1068	T/C	G/G	G/A	T/T	G/G	C/C	G/T	C/C	T/T	G/G	C/C	A/A	C/C	G/G	4	-0.0057	0.0189	-0.0035	-0.0003	-0.0155	0.0073	0.0282	-0.0098	0.0015	-0.0022
Low	5.1	3.30036	4	68.2519	T/C	G/G	A/A	T/T	G/A	C/C	G/G	C/C	T/C	G/G	T/C	A/G	T/C	G/G	5	-0.0109	-0.0208	-0.0147	0.0188	0.0106	0.0199	0.0167	-0.0269	0.0015	-0.02
Low	3.1	1.44868	4	60.3669	C/C	G/A	G/A	T/T	A/A	C/C	G/G	C/C	T/C	T/G	C/C	A/A	C/C	G/A	4	-0.0133	0.02	0.0289	-0.016	0.0052	0.0227	0.0163	-0.0157	-0.0145	0.013
Low	4.4	2.56703	4	59.2936	T/C	G/A	G/A	T/T	A/A	C/C	G/T	C/C	T/C	T/G	T/C	A/G	T/C	G/A	5	-0.0053	-0.0144	0.0177	-0.0003	-0.0106	0.0072	0.0014	-0.0088	0.0167	-0.0213
Low	4.2	3.012	4	54.423	C/C	G/A	G/A	T/C	G/A	G/C	G/T	T/C	T/C	G/G	T/T	A/A	C/C	G/A	3	-0.0149	0.0176	-0.001	0.0183	-0.0134	-0.02	-0.0017	-0.0156	0.0155	0.0001
Low	9.6	7.9787	4	67.4497	C/C	G/G	A/A	T/T	G/A	C/C	G/T	C/C	C/C	G/G	C/C	G/G	T/T	G/G	4	-0.0161	0.0062	0.0019	0.0131	0.0227	-0.0013	-0.0073	0.0009	0.0112	0.0095
Low	4.3	2.3204	4	51.2909	T/C	G/A	A/A	T/T	A/A	G/C	G/G	T/C	T/T	T/G	T/C	A/A	C/C	G/A	6	-0.0085	-0.022	-0.0129	-0.0268	-0.0069	-0.0037	-0.0033	-0.0276	0.0094	-0.0117
Low	5.6	3.76703	4	67.4497	T/C	G/A	G/A	T/T	A/A	C/C	G/T	C/C	T/C	T/G	T/C	A/G	T/C	G/A	5	-0.0134	0.0005	-0.0004	0.0236	0.0094	0.029	-0.0016	0.0112	-0.0222	0.0059
High	8.5	6.9571	4	59.4278	T/C	G/G	G/G	T/T	G/A	C/C	G/T	C/C	T/C	G/G	C/C	G/G	T/T	G/G	3	0.0036	-0.009	0.014	-0.02	-0.0116	0.0171	-0.0073	-0.0091	-0.0034	0.0144
Low	7.4	5.8571	4	58.5489	T/C	G/G	G/G	T/T	A/A	G/G	G/T	C/C	T/T	G/G	T/C	A/G	T/C	G/G	3	0.0113	-0.043	-0.0075	0.0183	0.0181	0.0063	0.0033	-0.0251	-0.0119	0.0323
Low	5	3.3787	4	61.1472	C/C	G/G	A/A	T/T	A/A	C/C	G/G	C/C	C/C	G/G	C/C	A/G	T/C	G/G	4	-0.0301	-0.0017	0.004	0.0104	-0.0092	0.0169	-0.0057	-0.0069	-0.0006	-0.0071
High	8.2	6.36703	4	56.909	T/C	G/A	G/A	T/T	A/A	G/C	G/G	C/C	T/C	T/G	T/C	A/A	C/C	G/A	5	0.0029	-0.0093	0.028	0.0323	0.0269	0.0023	-0.0012	0.0108	-0.0133	0.015
Low	6.6	4.58374	4	64.0876	T/C	A/A	G/A	T/T	A/A	C/C	G/G	C/C	T/C	T/T	T/T	A/A	C/C	A/A	6	0.023	-0.0235	0.0078	-0.0061	0.0129	-0.0263	0.0021	0.0009	0.0163	0.0313
High	8	6.68132	4	57.3854	T/C	G/A	G/A	T/C	G/A	G/C	G/T	C/C	T/T	T/G	T/C	A/G	T/C	G/A	4	-0.0197	-0.0148	0.0222	-0.0108	0.0128	0.0107	0.0117	0.0293	0.0053	0.0132
High	5.9	3.86541	4	67.4168	T/T	G/A	G/A	T/T	G/G	C/C	G/G	C/C	T/C	G/G	T/C	G/G	T/T	G/A	6	0.0049	0.0054	-0.0415	0.0062	-0.0032	0.0218	0.0077	-0.0363	-0.0184	-0.0142
Low	5.4	3.56703	4	55.8604	T/C	G/A	G/A	T/T	A/A	C/C	G/T	C/C	T/C	T/G	T/C	G/G	T/T	G/A	5	-0.0059	0.0141	0.013	0.0165	0.0101	-0.0219	-0.005	-0.0014	-0.0094	0.0178
Low	6.5	4.9988	4	56.0794	C/C	G/G	G/A	T/T	A/A	C/C	G/T	C/C	T/C	G/G	T/C	G/G	T/T	G/G	3	-0.0058	0.0031	-0.0119	0.0253	0.0165	0.0413	-0.0143	-0.024	0.027	-0.0044
Low	9.2	7.6988	4	65.807	C/C	G/G	G/A	T/T	A/A	C/C	G/T	C/C	T/T	G/G	T/C	A/G	T/C	G/G	3	-0.0042	0.0261	0.0081	0.0096	0.0027	-0.0253	-0.0177	0.0154	0.0185	0.0116
Low	5	3.4988	4	68.7365	C/C	G/G	G/A	T/T	G/A	C/C	G/T	C/C	T/C	G/G	C/C	A/A	C/C	G/G	3	-0.0136	0.012	0.0054	-0.0053	-0.0208	0.0281	0.01	-0.0009	0.0072	-0.0033
High	4.8	3.7	4	60.9035	C/C	G/A	G/G	T/C	A/A	G/G	G/G	T/C	T/C	T/G	T/C	G/G	T/T	G/A	2	-0.0108	0.0191	0.0038	-0.0038	0.0332	-0.0524	-0.0313	0.0132	0.0192	-0.0096
Low	3.7	2.00281	4	52.2546	T/C	G/A	G/G	T/T	G/A	G/C	G/T	C/C	C/C	T/G	C/C	A/G	T/C	G/A	4	0.0023	0.0188	-0.0187	-0.011	-0.011	-0.0224	0.0029	0.0127	-0.0358	-0.002
Low	4.3	2.63367	4	69.9849	T/C	G/G	G/A	T/T	A/A	G/C	G/G	C/C	T/C	G/G	C/C	G/G	T/T	G/G	4	0	-0.0019	0.0179	0.0044	0.0016	-0.0023	0.0021	0.0083	0.01	0.0116
Low	4.4	3.3	4	67.6194	C/C	G/A	G/G	T/C	G/A	C/C	G/T	C/C	T/C	T/G	T/C	A/G	T/C	G/A	2	0.0489	0.0343	0.0045	0.019	0.0053	0.0044	0.0246	0.0158	0.0082	0.0374
Low	5.2	3.73626	4	62.2396	T/T	G/A	G/A	T/C	A/A	C/C	G/G	C/C	C/C	T/G	T/T	G/G	T/T	G/A	5	-0.0184	-0.0032	-0.0023	-0.0059	0.0245	-0.0053	-0.0091	0.0083	-0.0013	0.0088
High	7.4	6.1053	4	65.0185	T/C	G/G	A/A	T/C	G/A	C/C	G/T	C/C	C/C	G/G	T/C	G/G	T/T	G/G	4	-0.0073	-0.0058	0.0111	-0.01	0.0231	-0.0132	-0.0018	-0.0046	0.0008	-0.0081
Low	5.8	3.96703	4	66.9185	T/C	G/A	G/A	T/T	A/A	G/C	G/T	C/C	T/T	T/G	T/C	A/A	C/C	G/A	5	-0.0118	-0.0282	-0.0131	-0.0117	0.0015	0.0214	0.0134	-0.0168	0.0092	0.0162
Low	4.1	2.44868	4	57.4182	C/C	G/A	G/A	T/T	G/A	C/C	T/T	T/C	T/C	T/G	T/C	A/G	T/C	G/A	4	-0.0147	-0.0156	0.0005	0.0072	-0.0219	-0.0089	-0.0102	0.0162	0.017	0.0276
Low	4.1	2.5988	4	61.1444	C/C	G/G	G/A	T/T	A/A	C/C	G/T	C/C	C/C	T/G	C/C	A/A	C/C	G/G	3	-0.0212	-0.0169	-0.0008	-0.0024	-0.011	-0.0059	0.0152	-0.0134	-0.0024	-0.0401
Low	5.4	3.20264	4	57.3142	T/T	G/A	A/A	T/T	A/A	C/C	G/T	T/C	T/C	T/G	T/C	A/A	C/C	G/A	7	-0.0222	-0.0068	-0.0371	0.0169	0.005	-0.0169	0.0021	-0.0105	-0.0359	0.0031
Low	5.8	4.2988	4	65.8973	C/C	G/G	G/A	T/T	A/A	G/G	G/T	C/C	T/C	G/G	C/C	G/G	T/T	G/G	3	0.0097	-0.0009	-0.0203	0.0054	-0.0092	-0.0175	-0.0164	0.0055	0.0098	0.0142
High	3.9	2.2787	4	54.2779	C/C	G/G	A/A	T/T	A/A	C/C	G/G	C/C	T/C	G/G	T/C	A/A	C/C	G/G	4	-0.0019	0.0104	-0.0194	-0.0148	0.0002	0.0082	0.0114	-0.0426	-0.0042	-0.0116
Low	7	5.34868	4	69.2731	C/C	G/A	G/A	T/T	A/A	C/C	G/G	C/C	T/C	T/G	T/T	A/G	T/C	G/A	4	-0.016	0.0076	-0.0119	-0.0057	-0.0093	0.0037	0.0183	-0.0122	0.0016	0.0046
Low	3.8	2.7	4	65.6454	C/C	G/A	G/G	T/C	G/A	C/C	G/G	C/C	T/T	T/G	T/T	A/G	T/C	G/A	2	-0.0069	-0.0187	-0.0152	-0.0021	-0.0208	-0.011	-0.0099	0.0158	-0.013	-0.0189
Low	5.3	3.84945	4	58.6831	T/C	A/A	G/A	T/C	A/A	G/C	G/T	C/C	C/C	T/T	T/C	A/G	T/C	A/A	5	-0.0018	-0.0043	0.001	0.0079	0.0106	-0.0136	0.0017	0.0004	0.0003	-0.0141
High	3.5	1.5204	4	66.3847	T/C	G/A	A/A	T/T	G/A	C/C	G/G	C/C	C/C	T/G	T/T	G/G	T/T	G/A	6	0.0137	-0.0058	-0.0071	-0.0084	-0.0005	0.0063	-0.0013	-0.0132	-0.0333	-0.0023
High	8.6	6.76704	4	65.3662	T/C	G/A	G/A	T/T	G/A	C/C	G/T	T/C	T/T	T/G	T/C	A/G	T/C	G/A	5	0.021	-0.0167	-0.016	0.0203	0.0134	0.0339	0.0281	0.0126	0.0281	0.0024
High	5.2	3.36703	4	62.3491	T/C	G/A	G/A	T/T	A/A	G/C	G/T	C/C	T/C	G/G	C/C	A/G	T/C	G/A	5	-0.0014	0.0072	0.0356	-0.0322	-0.0036	-0.012	-0.0035	0.0023	-0.0073	-0.0117
Low	3.9	2.06703	4	68.8706	T/C	G/A	G/A	T/T	G/G	G/C	G/G	C/C	C/C	T/G	T/T	A/A	C/C	G/A	5	-0.0133	-0.0256	-0.0119	-0.0127	0.0426	0.0078	-0.0065	-0.001	-0.0284	-0.0288
Low	6.5	4.9988	4	66.8556	C/C	G/G	G/A	T/T	G/A	G/C	G/G	C/C	T/C	G/G	T/C	A/A	C/C	G/G	3	0.0034	-0.0097	-0.0046	-0.012	0.0047	0.0086	0.0014	-0.0329	0.0002	0.0197
Low	3.4	1.8988	4	61.1554	C/C	G/G	G/A	T/T	A/A	C/C	G/G	C/C	T/C	G/G	C/C	A/A	C/C	G/G	3	0.0016	0.0343	-0.0321	-0.0183	0.0128	0.0077	-0.0282	-0.0082	-0.0093	0.0279
Low	4.7	2.86703	4	61.4675	T/C	G/A	G/A	T/T	A/A	C/C	G/T	C/C	T/C	G/G	T/T	A/G	T/C	G/A	5	-0.0051	-0.0192	0.0049	-0.0066	0.0096	0.0057	0.0034	-0.0161	0.0229	-0.0035
Low	5.5	3.66703	4	69.8973	T/C	G/A	G/A	T/T	G/A	G/C	G/T	C/C	T/C	T/G	C/C	G/G	T/T	G/A	5	-0.0016	0.0155	-0.0086	0.0365	0.0179	0.0106	-0.005	-0.0055	-0.032	-0.0029
High	3.2	1.88132	4	67.9945	T/C	G/A	G/A	T/C	G/A	G/C	G/T	C/C	C/C	G/G	T/C	A/G	T/C	G/A	4	-0.0095	-0.0049	0.0117	-0.0093	-0.0077	0.0052	0.0278	0.008	-0.022	-0.0343
High	6.3	4.6787	4	61.7878	C/C	G/G	A/A	T/T	G/A	C/C	G/G	C/C	T/C	T/G	T/C	A/G	T/C	G/G	4	-0.0137	-0.0044	-0.0047	-0.0167	0.0153	0.0075	-0.0019	-0.0035	0.005	-0.0148
Low	3.2	1.671	4	55.6851	C/C	G/A	G/G	T/T	A/A	C/C	G/G	C/C	T/C	T/G	T/C	A/G	T/C	G/A	3	-0.0197	0.0077	-0.0255	-0.0247	-0.0001	-0.03	-0.0041	-0.0006	-0.0192	0.0049
Low	3.5	1.5204	4	59.3128	T/C	G/A	A/A	T/T	A/A	C/C	G/G	C/C	C/C	T/G	T/C	A/A	C/C	G/A	6	0.0135	0.0009	-0.002	-0.0113	-0.0145	0.028	-0.0029	0.0226	-0.0248	0.0006
Low	4.6	2.93367	4	67.4114	T/C	G/G	G/A	T/T	A/A	C/C	T/T	C/C	T/C	G/G	C/C	A/A	C/C	G/G	4	-0.011	-0.0097	0.0015	-0.0072	0.0029	-0.0145	-0.0241	-0.0128	0.0033	0.0097
Low	5.7	4.04868	4	65.1609	C/C	G/A	G/A	T/T	G/A	C/C	G/G	C/C	C/C	T/G	C/C	A/G	T/C	G/A	4	0.0066	-0.0223	-0.0078	-0.0104	-0.0205	0.0028	0.007	0.0367	0.0081	0.0134
Low	3.7	2.03367	4	69.9384	T/C	G/G	G/A	T/T	A/A	C/C	G/T	T/C	T/C	G/G	T/C	A/A	C/C	G/G	4	0.0074	0.0181	-0.0168	-0.0023	-0.003	-0.0011	0.0158	0.0341	0.021	-0.0194
Low	3.56	1.5804	8	55.6879	T/C	G/A	A/A	T/T	A/A	C/C	G/G	C/C	T/T	T/G	T/T	A/G	T/C	G/A	6	-0.0118	-0.0012	-0.0091	-0.0109	-0.0021	-0.0132	0.011	0.0207	0.0146	-0.0123
Low	5.55	3.75036	8	61.0979	T/C	G/G	A/A	T/T	A/A	G/C	G/G	C/C	T/C	T/G	T/C	A/G	T/C	G/G	5	0.0108	-0.0233	0.0202	0.0185	0.006	0.0233	0.0168	0.0065	-0.0042	0.0075
High	3.19	1.8	8	62.8419	C/C	G/G	G/G	T/T	A/A	C/C	G/G	C/C	T/C	G/G	C/C	A/A	C/C	G/G	2	0.0014	-0.0251	0.0118	-0.0127	-0.0248	0.008	0.037	0.0119	-0.0038	-0.0175
Low	6.49	4.9888	8	63.1047	C/C	G/G	G/A	T/T	G/A	C/C	G/G	T/C	C/C	T/G	T/C	A/G	T/C	G/G	3	0.0001	-0.0249	0.0211	0.005	0.0345	0.0045	0.0081	0.0024	0.0101	0.0308
Low	3.59	1.75703	8	53.0021	T/C	G/A	G/A	T/T	G/A	C/C	G/G	C/C	T/C	T/G	T/C	G/G	T/T	G/A	5	-0.0169	0.0019	0.0122	0.026	-0.0237	-0.0082	0.0129	0.0045	-0.0236	-0.0187
High	3.31	1.51036	8	52.0903	T/C	G/G	A/A	T/T	G/G	C/C	G/G	C/C	T/T	G/G	T/C	A/G	T/C	G/G	5	-0.0061	0.0104	0.0014	-0.0436	0.0066	0.0144	-0.0152	-0.0254	-0.0011	-0.0179
Low	3.77	1.93703	8	51.1321	T/C	G/A	G/A	T/T	G/G	C/C	G/G	T/C	T/C	T/T	T/C	A/G	T/C	G/A	5	-0.0032	-0.0006	-0.0219	-0.0117	0.0084	0.0349	-0.0127	-0.0129	0.003	0.0031
Low	6.07	4.0724	8	63.9398	T/T	G/G	A/A	T/T	A/A	G/C	G/G	C/C	T/C	G/G	T/C	A/A	C/C	G/G	6	-0.0324	0.0007	0.0056	-0.0034	-0.0179	0.0254	0.0037	-0.0026	0.0119	0.0088
High	9.39	7.73868	8	53.8782	C/C	G/A	G/A	T/T	A/A	C/C	G/G	T/C	C/C	T/G	T/C	A/G	T/C	G/A	4	0.0116	-0.0065	-0.0115	0.0128	-0.0123	-0.0183	0.0134	0.0354	-0.004	-0.0068
Low	4.15	2.36657	8	57.7714	C/C	G/A	A/A	T/T	G/A	C/C	G/G	C/C	T/C	T/G	T/C	G/G	T/T	G/A	5	0.007	-0.0245	0.009	0.0344	0.0022	0.016	-0.0124	-0.0075	-0.0141	0.0023
Low	4.53	2.69703	8	58.527	T/C	G/A	G/A	T/T	A/A	G/C	G/G	C/C	T/C	T/G	T/T	A/A	C/C	G/A	5	-0.0088	-0.0269	-0.0237	-0.0049	-0.0139	-0.0012	-0.0156	0.0209	0.023	-0.0052
High	3.45	1.921	8	57.5825	C/C	G/A	G/G	T/T	A/A	C/C	G/T	C/C	T/C	T/T	C/C	G/G	T/C	G/A	3	-0.0008	-0.0404	0.0174	-0.0083	0.0215	0.0082	-0.0113	0.0054	-0.0066	0.0225
Low	3.85	2.01703	8	69.9165	T/C	G/A	G/A	T/T	A/A	G/C	G/T	C/C	T/C	T/G	T/C	A/G	T/C	G/A	5	0.0015	0.022	0.0387	-0.0286	0.0312	0.0067	-0.0261	0.0045	0.0043	0.007
Low	9.4	7.7787	8	69.8371	C/C	G/G	A/A	T/T	G/G	C/C	G/G	C/C	T/C	T/G	C/C	A/G	C/C	G/G	4	-0.0174	0.0114	0.0064	-0.0031	-0.034	0.006	0.0288	-0.0126	-0.0231	0.0075
Low	6.3	4.6787	8	59.5455	C/C	G/G	A/A	T/T	G/A	G/C	G/G	T/C	T/C	G/G	C/C	A/G	T/C	G/G	4	-0.0159	0.0134	-0.0054	0.0093	0.0215	-0.0053	0.0109	-0.0086	0.0001	0.0142
Low	5.8	3.98355	8	67.3457	C/C	A/A	G/A	T/T	G/G	G/C	G/T	C/C	C/C	T/T	T/C	A/G	T/C	A/A	5	0.0427	-0.0082	-0.0224	0.0019	0.0037	-0.0014	-0.0052	0.0057	0.0047	0.006
Low	3.5	1.8181	8	69.6646	C/C	A/A	G/G	T/T	A/A	C/C	T/T	C/C	T/C	T/G	T/C	G/G	T/T	A/A	4	-0.0006	0.0001	-0.0117	0.0002	-0.0212	0.0107	0.0036	-0.02	0.0166	0.0147
High	8	6.34868	8	69.9357	C/C	G/A	G/A	T/T	A/A	C/C	G/G	C/C	T/T	G/G	T/T	A/A	C/C	G/A	4	0.0274	0.0171	-0.0034	0.0054	-0.0169	-0.0566	0.0036	0.0086	-0.0028	-0.0093
Low	9.7	7.90036	8	66.9021	T/C	G/G	A/A	T/T	G/A	G/C	G/G	C/C	T/C	T/G	C/C	A/A	C/C	G/G	5	0.0311	0.0065	0.0042	0.0106	-0.01	0.0123	-0.0272	0.0008	-0.0002	0.0109
Low	3.7	2.1571	8	67.1266	T/C	G/G	G/G	T/T	A/A	G/C	G/G	T/C	C/C	G/G	C/C	A/A	C/C	G/G	3	0.0361	0.0021	0.0007	0.0004	0.0236	-0.0149	-0.0068	0.0201	-0.0187	-0.029
High	8.9	7.3988	8	66.8364	C/C	G/G	G/A	T/T	A/A	C/C	G/G	T/C	C/C	T/G	C/C	A/G	T/C	G/G	3	0.0753	-0.0131	0.0112	0.0252	-0.0024	0.0042	-0.0004	-0.0334	0.0001	-0.0057
Low	4	2.34868	8	67.2608	C/C	G/A	G/A	T/T	G/A	C/C	T/T	T/C	T/C	G/G	T/T	G/G	T/T	G/A	4	-0.014	0.0006	-0.0155	0.005	-0.0174	0.024	-0.0009	0.0047	0.0045	0.0251
Low	3.7	2.04868	8	69.9357	C/C	G/A	G/A	T/T	A/A	G/C	G/G	C/C	C/C	T/G	C/C	A/G	T/C	G/A	4	0.0419	-0.0042	0.0241	-0.0148	-0.0044	-0.0023	-0.0019	0.0013	0.0117	0.0076
High	6.5	4.71657	8	69.0376	C/C	G/A	A/A	T/T	A/A	G/C	G/G	C/C	C/C	T/G	T/T	G/G	T/T	G/A	5	0.012	-0.0071	0.0264	0.0051	-0.0191	0.0085	-0.0065	-0.0028	0.0031	-0.0197
Low	3.4	1.7787	8	67.3703	C/C	G/G	A/A	T/T	A/A	C/C	G/T	C/C	T/T	G/G	C/C	A/G	T/C	G/G	4	0.0385	0.0129	-0.0032	0.0019	0.0014	0.0053	0.0013	-0.0031	0.0117	0.0091
Low	4.5	2.971	8	69.514	C/C	G/A	G/G	T/T	A/A	C/C	G/T	C/C	T/C	T/G	T/T	A/A	C/C	G/A	3	-0.0009	0.0135	0.0012	0.01	-0.0178	-0.0073	0.004	-0.0069	0.0174	0.0118
High	5.2	3.36703	8	66.3573	T/C	G/A	G/A	T/T	A/A	G/G	G/T	C/C	T/C	T/G	T/C	G/G	T/T	G/A	5	0.015	0.0006	0.0084	-0.002	-0.0144	0.0086	0.0005	-0.0112	0.0135	0.0073
High	3.7	1.7204	8	67.7098	T/C	G/A	A/A	T/T	A/A	G/C	G/T	C/C	C/C	T/G	T/C	A/G	T/C	G/A	6	-0.0184	0.0038	-0.0015	-0.0023	-0.0094	-0.0107	-0.007	-0.0184	-0.0302	0.0178
High	3	1.11612	8	67.7098	T/T	G/A	G/G	T/T	G/A	G/C	G/G	C/C	T/C	T/G	T/C	A/G	T/C	G/A	5	0.0614	-0.004	0.0039	0.0221	0.0064	0.0056	0.0246	-0.0214	-0.024	-0.0424
High	9.6	7.9787	8	58.4312	C/C	G/G	A/A	T/T	A/A	G/C	G/T	C/C	C/C	G/G	C/C	G/G	T/C	G/G	4	-0.0087	0.0143	0.023	0.0209	0.0105	0.0167	-0.0179	0.0004	-0.0049	0.0039
Low	6.4	4.8988	8	56.7036	C/C	G/G	G/A	T/T	A/A	C/C	G/G	C/C	C/C	G/G	C/C	A/A	C/C	G/G	3	-0.0185	-0.0132	-0.0119	-0.0115	0.0107	-0.0044	0.0083	0.0031	-0.006	-0.0442
Low	4	2.4988	8	58.3956	C/C	G/G	G/A	T/T	G/A	C/C	G/T	C/C	T/C	T/G	C/C	A/A	C/C	G/G	3	0.0169	0.0293	0.011	0.021	0.0066	-0.0088	0.0173	0.0059	0.0204	0.0358
High	3.9	2.23367	8	54.7105	T/C	G/G	G/A	T/T	A/A	C/C	G/G	C/C	T/C	T/G	C/C	A/G	T/C	G/G	4	0.0269	-0.0314	-0.0014	-0.0005	0.0236	-0.0156	0.0387	-0.0104	-0.0117	-0.0096
Low	4	2.13309	8	51.3457	T/C	A/A	G/G	T/T	G/A	G/C	G/T	C/C	T/C	T/T	T/T	A/A	C/C	A/A	5	-0.0057	-0.0109	-0.0086	0.0267	-0.0033	-0.0364	0.0152	0.0295	0.0013	0.0103
High	3.2	1.53367	8	54.5736	T/C	G/G	G/A	T/T	A/A	G/C	G/G	C/C	C/C	G/G	T/T	A/G	T/C	G/G	4	-0.0097	0.0414	-0.0105	-0.0247	0.0089	0.0128	0.0298	-0.0046	0.0166	0.0134
Low	5.3	3.12244	8	56.7639	T/C	A/A	A/A	T/T	G/A	G/C	T/T	C/C	T/C	T/T	T/T	A/G	C/C	A/A	7	-0.0151	-0.0055	0.0013	0.0215	-0.0205	0.0031	-0.0096	0.002	0.0304	0.0021
Low	3	1.16703	8	64.1917	T/C	G/A	G/A	T/T	A/A	C/C	T/T	C/C	T/T	T/G	T/T	A/A	C/C	G/A	5	0.0024	-0.0073	-0.0076	-0.0156	0.0255	-0.0263	-0.012	0.0187	0.0174	-0.002
High	3.8	2.5053	8	60.6817	T/C	G/G	A/A	T/C	A/A	C/C	G/G	C/C	T/C	G/G	C/C	A/G	T/C	G/G	4	-0.0005	-0.0206	0.0107	0.0019	-0.019	0.0381	-0.0164	-0.0187	-0.0032	-0.003
High	4.7	2.91657	8	64.5558	C/C	G/A	A/A	T/T	A/A	G/C	T/T	C/C	T/C	T/G	T/C	A/G	T/C	G/A	5	0.0054	0.011	0.0047	0.0101	-0.0054	0.0063	0.0004	-0.0152	-0.0022	0.0145
Low	3.3	1.6787	8	56.5038	C/C	G/G	A/A	T/T	A/A	G/C	G/G	C/C	T/C	G/G	C/C	A/G	T/C	G/G	4	0.0415	-0.0118	-0.0018	0.0228	0.0041	-0.0101	-0.0007	-0.0201	-0.0061	-0.0124
High	3.1	1.43367	8	58.2177	T/C	G/G	G/A	T/T	G/A	G/C	G/T	C/C	T/T	G/G	T/T	A/A	C/C	G/G	4	0.0093	0.0065	-0.0021	0.0047	0.0077	-0.0027	0.0115	0.0143	-0.0064	0.0201
Low	3.6	1.9787	8	68.846	C/C	G/G	A/A	T/T	G/A	G/C	G/G	C/C	T/T	G/G	C/C	A/A	C/C	G/G	4	-0.0087	-0.0205	0.0109	-0.0423	0.0271	-0.0095	-0.0349	0.0127	0.0045	0.0178
High	4.6	2.94868	8	50.7269	C/C	G/A	G/A	T/T	A/A	C/C	T/T	C/C	T/T	T/T	T/C	A/A	C/C	G/A	4	-0.0086	-0.0093	0.007	-0.0053	0.0172	-0.0252	0.0278	-0.003	0.0271	0.0092
Low	3.7	2.1571	8	67.1403	T/C	G/G	G/G	T/T	G/G	G/C	G/T	C/C	C/C	G/G	T/T	G/G	T/T	G/G	3	-0.0066	-0.013	0.0218	-0.0247	0.0342	0.0423	0.0085	0.0073	0.0183	-0.017
Low	8.2	7.0012	8	64.6982	T/C	G/G	G/A	T/C	G/A	C/C	G/G	C/C	C/C	G/G	C/C	A/G	T/C	G/G	3	0.013	-0.0251	0.0137	0.0133	-0.0083	-0.005	-0.0191	-0.0194	0.0322	0.015
High	4.4	2.8988	8	59.9507	C/C	G/G	G/A	T/T	G/A	C/C	G/T	C/C	T/C	G/G	T/C	G/G	T/T	G/G	3	-0.0065	0.0099	-0.0207	0.0019	-0.0506	0.0081	0.027	-0.0041	0.0399	0.026
High	6.9	5.10036	8	65.6509	T/C	G/G	A/A	T/T	A/A	C/C	G/G	C/C	C/C	G/G	C/C	G/G	T/T	G/G	5	0.0003	-0.0101	0.0077	-0.0118	0.0007	-0.017	0.0171	-0.0075	-0.0054	-0.0076
High	6	4.33367	8	62.0753	T/C	G/G	G/A	T/T	A/A	G/C	G/T	T/C	T/C	G/G	C/C	A/G	T/C	G/G	4	0.01	0.0145	0.0192	-0.0335	-0.0061	0.0223	0.0033	-0.0089	-0.0075	0.002
High	5.1	3.06541	8	55.5948	T/T	G/A	G/A	T/T	G/A	G/C	G/G	T/C	T/C	T/G	T/C	A/A	C/C	G/A	6	-0.0124	-0.0276	-0.005	-0.0072	-0.0227	-0.0132	0.0102	0.0422	-0.0094	0.0021
High	6.8	5.13367	8	67.3648	T/C	G/G	G/A	T/T	G/A	G/C	G/G	C/C	T/C	T/G	C/C	G/G	T/T	G/G	4	-0.009	-0.0022	0.0094	-0.0015	0.0304	0.0249	0.0263	0.0191	0.013	0.0058
Low	3.7	1.91657	8	65.3032	C/C	G/A	A/A	T/T	A/A	C/C	G/G	C/C	T/T	T/T	T/C	A/G	T/C	G/A	5	-0.0227	-0.0149	-0.008	0.0217	-0.0151	0.042	-0.0137	-0.0324	0.005	-0.0137
Low	3.5	1.30264	8	63.8494	T/T	G/A	A/A	T/T	A/A	C/C	T/T	C/C	T/C	T/G	T/C	G/G	T/T	G/A	7	0.0269	-0.0079	-0.0075	0	-0.0038	0.0319	-0.0035	-0.0085	0.0219	-0.001
Low	3.2	1.6571	8	69.566	T/C	G/G	G/G	T/T	A/A	G/C	G/G	C/C	T/C	G/G	T/C	G/G	T/T	G/G	3	-0.0002	-0.0041	0.0278	0.0054	-0.0178	-0.0074	0.0121	0.0003	-0.0223	-0.016
High	6.8	5.2988	8	66.6776	C/C	G/G	G/A	T/T	G/G	C/C	G/T	C/C	T/C	T/G	C/C	A/G	T/C	G/G	3	-0.0086	-0.0079	0.0184	-0.0065	-0.0144	-0.0026	-0.0144	0.0065	0.0301	-0.0255
Low	4.5	2.9988	8	60.553	C/C	G/G	G/A	T/T	A/A	G/C	G/T	C/C	C/C	T/G	T/C	A/A	C/C	G/G	3	-0.007	0.0148	-0.0057	-0.0023	-0.0122	0.0118	0.0102	-0.0029	0.0112	-0.0141
High	3.6	2.0988	8	67.2115	C/C	G/G	G/A	T/T	A/A	C/C	G/T	C/C	C/C	T/G	C/C	A/A	C/C	G/G	3	0.0033	-0.0028	0.0095	0.0031	-0.0017	0.0181	-0.0019	0.0143	-0.003	-0.0085
High	3.1	1.1204	8	69.7823	T/C	G/A	A/A	T/T	A/A	G/C	G/T	T/C	T/C	T/G	T/C	A/G	T/C	G/A	6	-0.0159	0.0252	-0.0277	0.0036	0.0041	0.0211	0.0076	-0.0074	0.0112	0.004
Low	3.1	1.30036	8	64.8487	T/C	G/G	A/A	T/T	G/A	G/C	G/G	C/C	C/C	T/G	T/C	A/A	C/C	G/G	5	-0.0136	-0.0195	-0.0139	-0.0276	-0.0126	0.013	-0.0278	0.0006	-0.0045	0.005
High	6.3	4.46703	8	68.4244	T/C	G/A	G/A	T/T	A/A	G/C	G/G	C/C	C/C	T/G	T/C	A/A	C/C	G/A	5	-0.0023	-0.0054	-0.0063	-0.0233	-0.0101	0.0139	-0.0102	0.0042	0.0057	0.0177
Low	4.3	2.48355	8	67.5948	C/C	A/A	G/A	T/T	A/A	C/C	G/G	T/C	T/C	T/T	T/C	G/G	T/T	A/A	5	-0.0109	0.0059	-0.0052	-0.0262	-0.0151	0.0087	-0.0097	0.0218	-0.0112	0.0055
Low	5.2	3.6571	8	64.95	T/C	G/G	G/G	T/T	A/A	C/C	G/T	C/C	C/C	T/G	C/C	G/G	T/T	G/G	3	-0.0339	0.0039	0.0121	-0.0098	-0.007	0.0132	-0.0071	0.0135	-0.0125	0.0189
Low	3	1.4988	8	63.9617	C/C	G/G	G/A	T/T	A/A	C/C	G/T	C/C	T/C	G/G	C/C	A/A	C/C	G/G	3	-0.0142	0.0046	0.019	0.0023	-0.0234	0.0158	0.0026	-0.0016	-0.0482	-0.0154
Low	4.6	3.071	8	60.5914	C/C	G/A	G/G	T/T	A/A	C/C	G/T	T/C	T/T	T/T	T/C	A/G	T/C	G/A	3	0.0094	0.0245	-0.0018	0.0373	-0.0012	0.0045	-0.0049	-0.0028	-0.0235	-0.0486
Low	7.7	6.31	8	68.7009	C/C	G/G	G/G	T/T	G/A	C/C	G/T	C/C	T/C	G/G	C/C	A/A	C/C	G/G	2	-0.0047	-0.0123	-0.0006	0.0381	-0.0082	0.0095	-0.0231	0.0141	0.0181	0.0091
High	3.1	1.78132	8	56.1424	T/C	G/A	G/A	T/C	A/A	C/C	G/G	C/C	C/C	T/G	T/C	A/G	T/C	G/A	4	0.0138	-0.0068	0.0037	0.0108	-0.0252	0.0117	-0.0137	-0.0001	0.0092	0.0002
Low	7.3	5.46703	8	64.9144	T/C	G/A	G/A	T/T	A/A	C/C	G/T	C/C	C/C	T/G	T/C	A/A	C/C	G/A	5	0.0352	0.0218	0.007	-0.0057	0.0209	0.0032	0.0304	-0.0212	0.0011	-0.0033
Low	3.3	1.7988	8	50.6502	C/C	G/G	G/A	T/T	A/A	C/C	T/T	T/C	T/C	T/G	C/C	A/A	C/C	G/G	3	-0.0195	0.0128	0.0056	0.0011	0.0065	-0.0264	0.0305	-0.0001	-0.0369	0.0155
Low	4.3	2.7988	8	70.3901	C/C	G/G	G/A	T/T	G/A	G/C	G/T	C/C	C/C	T/G	C/C	A/G	C/C	G/G	3	-0.013	-0.0234	-0.0062	0.0191	0.0477	0.0202	0.0496	0.0121	0.0068	-0.0183
High	5	3.4571	8	63.5784	T/C	G/G	G/G	T/T	A/A	G/C	G/G	C/C	T/T	G/G	C/C	A/A	C/C	G/G	3	-0.0086	-0.0151	0.0489	0.017	-0.0041	0.0187	-0.0212	-0.0271	0.0304	-0.0397
High	5.4	3.60036	8	68.219	T/C	G/G	A/A	T/T	G/A	G/C	G/T	C/C	T/C	G/G	C/C	A/A	C/C	G/G	5	0.0045	0.0402	0.0027	-0.0072	-0.0047	0.0157	-0.0075	-0.003	-0.0345	0.0092
Low	7.1	5.5571	8	62.5736	T/C	G/G	G/G	T/T	A/A	C/C	G/G	C/C	T/C	G/G	C/C	A/A	C/C	G/G	3	0.0025	-0.0154	-0.0205	-0.0019	-0.0163	0.0003	-0.0028	0.0336	0.0273	0.0014
High	6.4	4.4204	8	69.5442	T/C	G/A	A/A	T/T	G/A	C/C	G/T	C/C	T/C	T/G	T/T	A/G	T/C	G/A	6	0.0251	0.0062	0.0063	0.0129	-0.0043	0.0312	-0.0046	-0.0143	0.006	0.033
Low	3.1	1.571	8	65.8836	C/C	G/A	G/G	T/T	G/G	C/C	G/T	C/C	T/C	G/G	T/C	G/G	T/T	G/A	3	-0.0158	0.0141	0.0109	0.0127	-0.0216	-0.0054	0.0044	-0.0296	-0.0137	0.0052
Low	4.1	2.4787	8	50.2533	C/C	G/G	A/A	T/T	A/A	C/C	T/T	C/C	T/C	G/G	C/C	G/G	T/T	G/G	4	0.0496	0.0027	-0.0225	-0.009	-0.0291	-0.019	0.0036	0.0091	0.0147	0.034
Low	3	1.21657	8	54.089	C/C	G/A	A/A	T/T	G/A	C/C	G/T	C/C	T/T	T/T	T/C	A/G	T/C	G/A	5	0.0008	-0.0114	-0.0112	-0.0278	-0.0135	0.0008	-0.0194	-0.0005	-0.0244	0.003
Low	3.7	2.4053	8	68.9391	T/C	G/G	A/A	T/C	A/A	G/C	G/T	C/C	T/C	G/G	C/C	A/A	C/C	G/G	4	-0.0071	-0.0132	-0.0043	0.0035	0.0217	-0.003	-0.0339	0.0347	0.0053	-0.0004
Low	3.1	1.571	8	62.5133	C/C	G/A	G/G	T/T	A/A	C/C	G/G	C/C	T/T	T/G	T/C	A/G	C/C	G/A	3	-0.0089	0.0172	0.0138	-0.0078	-0.0204	0.0004	0.0228	0.0166	0.0245	0.019
Low	3.2	1.41657	8	65.4648	C/C	G/A	A/A	T/T	A/A	G/C	G/T	C/C	T/C	G/G	T/C	A/G	T/C	G/A	5	-0.0032	-0.0069	-0.0169	0.0292	-0.0484	0.0361	0.0006	0.0175	0.0268	0.0182
Low	4.9	3.23367	8	62.694	T/C	G/G	G/A	T/T	G/G	C/C	G/G	C/C	T/T	T/G	C/C	A/G	T/C	G/G	4	-0.0147	-0.0054	-0.0236	0.0077	-0.0136	-0.0195	-0.0117	-0.0315	-0.0119	0.0095
Low	5.3	3.58738	8	53.0951	T/T	G/G	G/G	T/T	G/A	C/C	G/G	C/C	C/C	G/G	C/C	A/G	T/C	G/G	4	0.0043	-0.0329	-0.0184	-0.0035	0.0047	-0.0089	0.0205	-0.0118	0.0032	-0.0386
Low	5.1	3.5988	8	58.6694	C/C	G/G	G/A	T/T	A/A	C/C	G/G	C/C	T/C	T/G	C/C	A/G	T/C	G/G	3	0.0179	0.016	0.0151	-0.0149	0.0179	0.0059	-0.0099	-0.023	-0.0051	0.0036
Low	3.9	2.06703	8	69.3826	T/C	G/A	G/A	T/T	A/A	C/C	G/G	T/C	T/C	T/G	T/C	A/A	C/C	G/A	5	-0.0198	-0.0023	-0.0045	0.009	0.0126	-0.0081	0.019	-0.0053	0.039	0.0108
Low	3.4	1.7787	8	69.473	C/C	G/G	A/A	T/T	A/A	C/C	G/G	C/C	C/C	G/G	T/C	A/A	C/C	G/G	4	-0.0079	0.0017	0.0144	0.024	0.0263	-0.0159	0.0151	0.0128	0.0175	-0.0023
Low	4.8	3.2571	8	64.1697	T/C	G/G	G/G	T/T	G/A	C/C	G/G	C/C	T/C	G/G	C/C	A/G	T/C	G/G	3	0.008	0.0034	0.0084	0.002	0.0239	0.0059	-0.0041	-0.0072	-0.002	0.0284
Low	6.1	4.1204	8	63.9754	T/C	G/A	A/A	T/T	A/A	C/C	G/G	C/C	T/C	T/T	T/C	A/G	T/C	G/A	6	-0.0099	-0.0443	0.0095	0.0455	0.0219	0.0032	0.0184	0.0105	0.0114	0.0483
Low	5.3	3.51657	8	69.1609	C/C	G/A	A/A	T/T	A/A	C/C	G/T	C/C	C/C	T/G	T/C	A/G	T/C	G/A	5	-0.0118	-0.0001	-0.0147	-0.0006	-0.0026	-0.0423	-0.0068	-0.0133	-0.0243	0.0056
Low	3	1.21657	8	59.8467	C/C	G/A	A/A	T/T	A/A	C/C	G/G	C/C	C/C	T/G	T/C	A/G	T/C	G/A	5	0.0298	0.0217	-0.0019	-0.0338	-0.0025	0.0048	-0.0116	-0.0087	0.0238	0.0172
High	5	3.28738	8	66.0835	T/T	G/G	G/G	T/T	A/A	C/C	G/G	C/C	T/T	G/G	T/C	A/G	T/C	G/G	4	-0.0218	-0.0132	0.0051	0.0015	0.0107	0.0008	0.0052	0.0353	0.0119	0.0061
Low	5.3	3.7571	8	64.9665	T/C	G/G	G/G	T/T	A/A	G/C	G/G	C/C	T/C	G/G	C/C	A/G	T/C	G/G	3	-0.0016	0.0124	-0.0304	0.0195	0.0047	0.0421	0.0206	-0.0026	0.0053	-0.007
Low	3.5	1.9571	8	65.1499	T/C	G/G	G/G	T/T	A/A	G/C	G/G	C/C	C/C	G/G	C/C	A/A	C/C	G/G	3	-0.0134	0.0252	-0.0015	0.011	-0.0091	-0.0123	-0.0038	-0.0001	0.0057	0.015
High	4.2	2.40036	8	66.8802	T/C	G/G	A/A	T/T	A/A	C/C	G/G	T/T	C/C	G/G	C/C	A/G	T/C	G/G	5	-0.0125	-0.0143	-0.0208	0.0092	0.0062	0.0199	-0.0282	0.0215	0.0011	-0.0039
High	3.1	1.30036	8	68.4216	T/C	G/G	A/A	T/T	A/A	C/C	G/G	C/C	C/C	G/G	C/C	A/G	T/C	G/G	5	-0.021	-0.0249	0.0105	0.023	-0.0012	-0.005	0.0149	-0.0123	-0.0067	0.0139
Low	3.1	1.78132	8	68.1971	T/C	G/A	G/A	T/C	A/A	C/C	T/T	C/C	C/C	T/G	T/C	G/G	T/T	G/A	4	0.0192	-0.0114	-0.0057	-0.0369	0.0018	-0.0144	-0.0174	-0.0031	0.0069	0.0115
